# Supplementary material for: Predictors based on cuproptosis closely related to angiogenesis predict colorectal cancer recurrence
Source: Front Oncol. 2024 Jan 9;13:1322421. doi: 10.3389/fonc.2023.1322421 (PMC10805227; doi:10.3389/fonc.2023.1322421)
Supplement: Supplementary file 1 [file Table_1.xlsx]

## Sheet: Table S1
Supplementary Table S1. The 19 mRNAs related to cuproptosis.
NFE2L2
NLRP3
ATP7B
ATP7A
SLC31A1
FDX1
LIAS
LIPT1
LIPT2
DLD
DLAT
PDHA1
PDHB
MTF1
GLS
CDKN2A
DBT
GCSH
DLST

## Sheet: Table S2
Supplementary Table S2. The Risk Score of the training set.
id	stage	LINC02754	LINC02043	LINC02510	DLEU1	RNF185.AS1	LINC02067	riskScore	risk
GSM437093	1	7.2939	8.8778	4.63963	8.39138	7.20416	7.7232	0.18179	low
GSM437094	1	7.0997	9.04588	4.59641	8.79709	7.07361	7.70195	0.0782521	low
GSM437095	1	9.03192	8.85192	4.62269	9.52084	7.18617	7.31376	0.0367852	low
GSM437096	1	7.6101	8.60388	4.55781	9.08542	7.1589	7.7058	0.257382	low
GSM437097	1	6.40493	8.78142	4.54991	8.77886	7.04516	7.55592	0.238297	low
GSM437098	1	7.62978	8.98818	4.62305	9.08343	6.95338	7.65376	0.0462956	low
GSM437099	1	7.97704	8.80765	4.58326	9.3102	6.94377	8.20662	0.0836852	low
GSM437100	1	8.82742	8.92277	4.57294	8.61207	6.88035	8.17249	0.0833041	low
GSM437101	1	7.20399	8.9647	4.56089	9.1908	6.78862	7.69509	0.0532302	low
GSM437102	1	6.80604	8.79107	4.49101	8.71652	7.08568	7.99858	0.34279	low
GSM437103	1	8.30181	8.76477	4.51297	9.2307	7.03366	7.53993	0.106738	low
GSM437104	1	7.78785	9.02887	4.61064	7.7034	7.01373	8.25655	0.202281	low
GSM437105	1	6.47488	8.87926	4.565	8.86555	6.87671	7.61728	0.123972	low
GSM437106	1	5.88357	8.89416	4.44125	8.76572	6.88761	7.61932	0.254002	low
GSM437107	1	7.58192	8.83094	4.6872	8.81465	7.10046	9.52868	0.189055	low
GSM437108	1	6.93703	8.85813	4.47562	8.46392	7.11811	8.05585	0.385312	low
GSM437109	1	7.08823	9.32261	4.5774	8.44104	7.19834	7.38607	0.0528199	low
GSM437110	1	7.48837	9.06598	4.48969	9.06683	7.16552	7.76985	0.0895282	low
GSM437111	1	4.76231	9.28622	4.82347	8.4366	6.62883	7.36788	0.0212763	low
GSM437112	1	7.32704	8.85422	4.68472	9.44539	7.47627	7.34551	0.0748799	low
GSM437113	1	8.36882	8.96035	4.77288	8.65714	7.3211	7.29323	0.0473274	low
GSM437114	1	6.59814	8.81727	4.43867	8.30772	6.89684	7.93342	0.460386	low
GSM437115	1	6.92186	8.96998	4.52185	9.26826	7.01186	7.39035	0.0732557	low
GSM437116	1	7.2232	8.75666	4.80008	9.31681	7.16072	7.93496	0.0622285	low
GSM437117	2	7.60702	8.90611	4.56848	8.90817	7.09333	7.67082	0.346692	low
GSM437118	2	5.68372	8.88052	4.49941	8.28095	7.12329	7.82449	1.70435	high
GSM437119	2	7.19112	8.86283	4.41678	7.98268	7.13186	7.81043	2.11887	high
GSM437120	2	9.18096	8.65589	4.43178	8.75494	7.06077	7.68489	0.886582	high
GSM437121	2	7.32989	8.91379	4.6657	8.9225	7.10406	7.27485	0.216164	low
GSM437122	2	7.73838	8.61279	4.45437	8.93516	7.02928	7.59454	1.10706	high
GSM437124	2	7.03447	8.79235	4.53159	8.803	7.03761	7.87571	0.742882	low
GSM437125	2	5.9442	8.84132	4.57517	9.08868	7.3088	7.61909	0.734211	low
GSM437126	2	5.86749	9.03982	4.52519	9.24115	6.99398	7.715	0.297832	low
GSM437127	2	6.25839	8.87586	4.46373	8.30622	7.16904	7.58642	1.5876	high
GSM437128	2	7.27321	8.6589	4.52561	9.02375	6.8644	7.20116	0.533528	low
GSM437129	2	7.34286	8.66727	4.54038	8.50767	7.2506	7.27106	1.32132	high
GSM437130	2	6.30108	8.87704	4.45927	8.21886	7.1086	7.71989	1.67814	high
GSM437131	2	8.13747	8.81104	4.58289	9.34257	6.97518	7.81721	0.226894	low
GSM437132	2	7.81069	8.79611	4.50359	8.78047	7.10977	8.08948	0.794648	low
GSM437133	2	5.10939	8.92337	4.52894	8.72707	7.18714	8.52786	1.4831	high
GSM437134	2	7.19935	8.88878	4.70299	8.88635	7.23544	8.12664	0.357058	low
GSM437135	2	6.39616	8.97008	4.59382	8.54786	7.50424	7.76968	0.914064	high
GSM437136	2	6.97854	8.85252	4.53307	9.68872	6.96411	7.56775	0.221041	low
GSM437137	2	7.9534	8.76815	4.55887	9.09073	6.9386	7.56553	0.327879	low
GSM437138	2	7.71673	8.87949	4.48756	8.79234	7.0495	7.62855	0.516401	low
GSM437139	2	7.26808	8.74054	4.54318	9.03754	7.01497	7.36857	0.498461	low
GSM437140	2	7.3399	8.94084	4.70486	9.14543	7.15385	7.47349	0.159467	low
GSM437141	2	7.53886	8.58319	4.64239	9.03166	7.10823	7.52968	0.610467	low
GSM437142	2	7.65578	8.79503	4.51175	8.67027	6.91755	7.54899	0.566414	low
GSM437143	2	6.44224	8.73997	4.65072	9.57754	7.20279	8.52614	0.504458	low
GSM437144	2	7.21346	8.7776	4.57794	8.64323	7.23354	7.4181	0.772924	low
GSM437145	2	5.11869	8.89155	4.43396	9.47422	7.00784	7.63719	0.660679	low
GSM437146	2	7.16624	8.89826	4.44575	9.42644	7.13467	7.71465	0.431252	low
GSM437147	2	6.05876	8.62963	4.66668	9.32118	7.03671	7.72588	0.558026	low
GSM437148	2	5.90788	8.70975	4.69677	9.65924	6.79906	8.32259	0.273992	low
GSM437149	2	6.56303	8.8159	4.49008	8.80937	7.42977	7.80939	1.50571	high
GSM437150	2	6.56172	9.24953	4.76907	8.4152	6.89416	7.8729	0.100101	low
GSM437151	2	7.9811	8.88941	4.65982	8.68638	7.2236	7.48147	0.31031	low
GSM437152	2	6.89928	9.09028	4.68511	8.73223	6.7464	7.63302	0.114329	low
GSM437153	2	6.24801	9.25558	5.17757	9.01332	6.7601	7.52572	0.00925001	low
GSM437154	2	7.09615	9.04252	4.93255	8.94127	6.98267	7.66453	0.0539837	low
GSM437155	2	6.35977	8.96364	4.46825	8.67834	7.04698	7.37408	0.644261	low
GSM437156	2	6.41468	9.31621	4.37719	8.17819	7.18887	7.24033	0.562104	low
GSM437157	2	8.48936	8.91675	4.68293	8.36606	7.20863	7.8997	0.349175	low
GSM437158	2	6.88856	8.97626	4.36307	8.14272	6.73191	7.69978	0.991051	high
GSM437159	2	7.7708	8.54843	4.63185	8.882	7.20412	7.43686	0.830154	high
GSM437160	2	6.47596	8.91841	4.56397	9.11368	7.05189	7.89605	0.403856	low
GSM437161	2	6.68678	8.6205	4.50862	8.81836	6.99998	7.60928	1.28591	high
GSM437162	2	7.23423	8.95592	4.50418	8.90566	7.01762	7.46004	0.357375	low
GSM437163	2	7.80571	8.83007	4.50704	8.27393	7.27576	7.88059	1.29986	high
GSM437164	2	7.77621	8.85806	4.74728	8.85909	7.107	7.06223	0.160553	low
GSM437166	2	6.44848	8.93272	4.63306	9.24962	7.15933	8.09165	0.3254	low
GSM437167	2	5.42154	8.77834	4.4665	8.83419	6.79772	8.07606	1.23004	high
GSM437168	2	7.03454	8.90555	4.59791	9.46397	7.20706	8.08033	0.296178	low
GSM437169	2	7.20594	9.07558	4.54844	8.96588	7.11647	7.65362	0.244069	low
GSM437170	2	7.36076	9.00762	4.54303	8.71828	7.11727	7.87105	0.401673	low
GSM437171	2	5.96407	8.78045	4.46033	8.97986	7.1092	8.10556	1.41421	high
GSM437172	2	6.97986	8.83667	4.56171	8.98746	6.98693	7.93777	0.47363	low
GSM437173	2	6.60604	8.83434	4.58606	8.59019	7.29231	7.97023	1.05589	high
GSM437174	3	5.88695	8.81012	4.54844	8.58088	7.24289	7.75549	4.66147	high
GSM437175	3	7.30391	8.89652	4.46755	8.6528	7.20871	7.8905	3.05437	high
GSM437176	3	7.29292	8.8723	4.48452	8.02199	7.06962	7.71363	4.33301	high
GSM437177	3	8.10682	8.85127	4.55308	9.08786	7.24862	7.76496	1.32926	high
GSM437178	3	7.06074	8.82495	4.56295	8.54934	7.02879	7.70482	2.2827	high
GSM437179	3	7.68787	8.89593	4.60892	9.01976	7.11134	7.25571	0.773198	low
GSM437180	3	7.69248	8.87427	4.48109	8.26712	7.15898	7.32849	2.99265	high
GSM437181	3	5.99214	8.83596	4.4613	8.40791	7.03803	8.09768	6.02177	high
GSM437182	3	7.65907	8.85844	4.40406	9.28668	7.11062	7.6328	1.74728	high
GSM437183	3	7.65918	8.78448	4.47037	9.37065	7.15595	7.7933	1.76439	high
GSM437184	3	6.96053	8.9213	4.61214	8.68529	7.0893	7.71131	1.38323	high
GSM437185	3	7.20691	9.04677	4.77959	9.22369	7.0046	7.68038	0.245314	low
GSM437186	3	7.85973	8.86831	4.51412	9.25255	6.77267	7.83415	0.74881	low
GSM437187	3	7.62484	8.85336	4.60377	8.5895	7.09085	7.40599	1.40929	high
GSM437188	3	6.89434	8.93965	4.47153	9.02332	7.15348	8.10396	2.12702	high
GSM437189	3	7.47009	8.84802	4.42061	8.68165	6.93067	7.66693	2.51845	high
GSM437190	3	6.57081	8.77931	4.45632	8.90442	7.27436	7.74067	4.59562	high
GSM437191	3	7.65448	8.91712	4.47022	8.61862	6.96983	7.39852	1.60392	high
GSM437192	3	6.59887	8.77453	4.5743	8.71357	6.8128	7.81437	1.97033	high
GSM437193	3	8.36059	8.78643	4.44955	9.39404	6.96534	8.02729	1.29413	high
GSM437194	3	7.23638	8.82258	4.49024	9.69026	6.96104	7.4227	0.822168	low
GSM437195	3	7.52438	8.86326	4.52375	9.01661	7.13129	7.33794	1.32595	high
GSM437196	3	6.23423	9.0067	4.46799	9.01424	6.9903	7.67211	1.47332	high
GSM437197	3	5.56378	8.81635	4.44833	9.01234	7.21627	7.51771	4.3767	high
GSM437198	3	7.70258	8.70979	4.44567	9.02405	7.06805	7.61709	2.77174	high
GSM437199	3	7.08125	8.5216	4.64476	9.16846	7.49313	7.45553	3.88053	high
GSM437200	3	6.60183	8.72716	4.5949	8.5305	7.02115	7.21822	2.59478	high
GSM437201	3	6.30099	8.91281	4.47124	8.21976	7.29558	7.4442	5.42445	high
GSM437202	3	5.25725	8.75919	4.53224	9.26423	7.26265	7.57398	3.52866	high
GSM437203	3	5.49673	8.80452	4.59192	8.8279	7.08139	7.76993	2.90593	high
GSM437205	3	7.59385	8.77344	4.74207	9.15717	7.12511	7.88403	0.784316	low
GSM437206	3	7.2275	8.78207	4.55352	9.21253	7.026	7.65395	1.35343	high
GSM437207	3	6.7888	8.85778	4.68023	9.1771	7.05523	7.61522	0.789445	low
GSM437208	3	6.434	8.73267	4.42914	9.40085	6.79592	7.80953	2.12666	high
GSM437209	3	5.73568	9.03478	4.58252	8.41957	7.31996	7.41464	2.42574	high
GSM437210	3	5.30382	8.67062	4.54572	8.9791	6.99777	7.39828	3.73616	high
GSM437211	3	6.66685	8.80772	4.35676	8.90675	7.06813	7.50219	4.20228	high
GSM437212	3	6.12856	8.91502	4.57036	8.46819	7.14736	7.57348	2.64973	high
GSM437213	3	6.72411	9.07548	4.56563	8.17439	7.04534	7.75013	1.7141	high
GSM437214	3	7.28527	8.86223	4.47101	9.07779	7.09777	7.32147	1.57389	high
GSM437215	3	7.43879	8.86969	4.70195	9.49929	7.18	7.9946	0.583115	low
GSM437216	3	9.23327	8.77881	4.45381	9.81622	7.09692	7.62896	0.693012	low
GSM437217	3	8.80508	8.70832	4.57076	8.79305	7.10866	7.90458	1.8096	high
GSM437218	3	6.76652	8.86063	4.58081	8.91589	6.86271	7.68143	1.18144	high
GSM437219	3	7.13814	8.69603	4.87556	9.74064	6.96888	6.95845	0.223908	low
GSM437220	3	6.32698	8.97027	4.55023	9.17332	7.23197	7.85684	1.47482	high
GSM437221	3	7.21747	8.85857	4.4924	8.76089	6.67071	7.55769	1.2612	high
GSM437222	3	6.79153	8.63526	4.52576	8.20812	6.81407	7.59813	5.0743	high
GSM437223	3	5.49321	8.56344	4.51702	8.57101	7.10578	7.83211	10.8974	high
GSM437224	3	6.54907	8.69933	4.45706	8.87929	6.94974	7.80014	4.04004	high
GSM437225	3	6.90924	8.77262	4.5169	8.66716	7.31989	7.04004	3.39115	high
GSM437226	3	6.3733	8.59642	4.54676	8.36824	7.07155	7.17926	6.09619	high
GSM437227	3	6.69448	8.82086	4.49501	8.35805	7.03503	7.44866	3.65893	high
GSM437228	3	7.26067	8.85246	4.70966	9.0388	7.04047	7.57165	0.683849	low
GSM437229	3	7.68793	8.82086	4.49142	8.92889	7.24355	7.99842	2.64123	high
GSM437230	3	10.2126	8.72892	4.66333	8.79667	7.08451	7.84289	0.740445	low
GSM437232	4	7.99711	9.01866	4.47579	8.97168	7.03143	7.76419	3.08225	high
GSM437238	4	7.91548	8.95081	4.52834	9.38853	6.99813	7.7324	2.02934	high
GSM437243	4	7.73638	8.8346	4.51907	8.62431	6.94443	7.63726	5.78805	high
GSM437248	4	7.09479	8.76848	4.54043	8.58771	6.84884	7.59088	7.0558	high
GSM437249	4	6.3964	8.80872	4.489	8.96177	7.16304	7.68234	10.2912	high
GSM437255	4	8.46294	9.00828	4.57056	8.63531	7.20112	7.61654	3.09392	high
GSM437261	4	7.29514	8.70199	4.8197	8.94525	7.3502	7.38746	3.49604	high
GSM437264	4	6.89532	8.74471	4.48707	8.93303	6.97273	8.27607	10.9736	high
GSM437265	4	6.25361	8.81064	4.69587	8.74651	7.15844	8.0409	6.65202	high
GSM437266	4	8.77581	8.97193	4.75723	8.76833	7.15499	8.07869	1.5161	high

## Sheet: Table S3
Supplementary Table S3. The Risk Score of the validation set.
id	stage	LINC02754	LINC02043	LINC02510	DLEU1	RNF185.AS1	LINC02067	riskScore	risk
GSM437270	2	7.9503	8.98652	4.78509	8.59748	7.11297	10.3178	0.401193	low
GSM437271	3	7.14884	8.85209	4.60997	8.94768	7.3644	8.18226	2.18843	high
GSM437272	2	7.36095	8.97371	4.79429	8.79969	7.51094	7.99975	0.272297	low
GSM437273	3	6.74295	8.93709	4.78732	9.21072	7.13867	9.845	1.05605	high
GSM437274	3	7.90376	8.95037	4.73199	8.33836	7.28486	9.66036	2.27381	high
GSM437275	3	7.69757	9.02331	4.74312	9.06745	7.34369	9.93019	1.12463	high
GSM437276	3	8.05743	8.97509	4.65313	8.36246	7.3734	10.0235	3.45783	high
GSM437277	3	8.74885	8.86016	4.82088	9.06448	7.28715	8.18471	0.477588	low
GSM437278	2	8.63796	8.93163	4.82877	9.14704	7.42351	9.23935	0.193809	low
GSM437279	1	7.63788	8.85628	4.93535	9.13909	7.44135	9.91	0.0874246	low
GSM437280	3	8.01474	9.06263	4.72537	8.63014	7.33712	9.24241	1.11405	high
GSM437281	2	7.17919	9.14482	4.70366	8.4654	7.46521	9.259	0.507044	low
GSM437282	3	8.05539	8.88691	4.81706	9.0791	7.57534	7.76791	0.669127	low
GSM437283	1	9.41471	8.96298	4.68429	8.61362	7.76796	8.8524	0.165628	low
GSM437284	1	7.60888	8.97225	4.84579	8.94545	7.29269	9.29216	0.0682887	low
GSM437285	1	8.91524	9.04515	4.80001	8.87497	7.52696	9.65567	0.0742733	low
GSM437286	4	6.99092	8.80225	4.52752	8.32325	7.24407	9.79407	34.4854	high
GSM437287	2	7.48445	8.92456	4.71042	8.84152	7.14413	8.67884	0.327712	low
GSM437288	2	5.40459	8.96277	4.65849	9.28095	7.37064	9.12224	0.694222	low
GSM437289	3	7.85339	8.99908	4.51931	8.88992	7.5895	10.3107	5.19744	high
GSM437290	4	6.49465	8.91559	4.70683	9.3209	7.17023	9.28964	4.14961	high
GSM437291	2	7.50629	8.9658	4.80974	8.94093	7.5348	10.4244	0.579053	low
GSM437292	4	7.73316	8.9203	4.61766	9.23713	7.2996	10.1105	7.0666	high
GSM437293	4	6.12361	8.82983	4.47633	8.89902	7.38159	10.2013	40.8073	high
GSM437294	3	7.02917	9.02606	4.54229	8.96434	7.42507	9.41173	2.97002	high
GSM437295	4	8.48849	8.96526	4.4556	8.99492	7.4776	9.50671	11.6193	high
GSM437296	3	7.65525	9.04278	4.69311	8.96216	7.51549	8.76682	1.14888	high
GSM437297	3	6.66007	8.98486	4.62605	8.9503	7.61284	9.44444	3.54713	high
GSM437298	2	8.25627	8.74168	4.83031	8.80595	7.25369	10.2171	0.616811	low
GSM437299	2	7.95564	8.92793	4.62295	8.79411	7.24464	9.66999	0.692883	low
GSM437300	3	6.0351	8.91316	4.68108	9.19597	7.52952	10.0129	3.79968	high
GSM437301	4	7.77121	8.86666	4.56454	8.19446	7.42967	9.50595	25.0869	high
GSM437302	4	8.02981	8.96058	4.52209	9.30425	7.24881	10.0163	7.04911	high
GSM437303	3	6.07982	8.9882	4.62988	9.06639	7.47888	9.83394	3.59125	high
GSM437304	4	8.464	8.83492	4.70684	8.64461	7.15081	9.2109	5.29409	high
GSM437305	4	8.37646	8.72111	4.74456	8.27035	7.28044	9.04366	10.4337	high
GSM437306	2	7.65161	8.87716	4.74471	8.14467	7.22315	8.53411	0.633049	low
GSM437307	2	5.24553	8.86967	4.61464	8.21333	7.48035	8.33418	2.63762	high
GSM437308	4	7.15596	8.99848	4.79069	8.71519	7.76699	10.0537	9.83065	high
GSM437309	3	6.65749	8.98608	4.74424	9.01911	7.24163	10.4231	1.8834	high
GSM437310	2	8.85276	9.16242	4.7922	9.03012	7.23416	9.82979	0.113678	low
GSM437311	3	6.82846	9.5683	4.91494	8.76374	7.51159	10.4096	0.280711	low
GSM437312	3	6.50831	8.93348	4.72835	9.05552	7.15822	8.48928	1.01181	high
GSM437313	2	4.91031	8.89595	4.63103	9.03779	7.28063	9.78431	1.57549	high
GSM437314	3	6.86592	9.06637	5.01457	8.73028	7.46945	8.68995	0.43769	low
GSM437315	3	5.67704	9.13468	4.75187	7.79213	7.54012	9.43791	4.90483	high
GSM437316	4	5.12766	8.54949	4.62146	8.78303	7.30417	9.71923	61.0263	high
GSM437317	4	4.91062	8.97384	4.68629	8.84413	7.35506	9.90732	15.0583	high
GSM437318	4	4.59057	8.73033	4.56526	9.28158	7.39357	8.49371	22.5641	high
GSM437319	4	5.68239	8.91843	4.62732	8.64037	7.26384	9.26453	14.9971	high
GSM437320	4	5.44113	8.77131	4.6225	7.80402	7.60526	9.92001	112.3	high
GSM437321	4	5.24376	8.8201	4.64392	8.18286	7.50263	9.56047	50.5028	high
GSM437322	4	5.57745	8.90094	4.69015	8.28909	7.7889	10.0271	47.0535	high
GSM437323	2	5.67153	8.87095	4.6653	8.69689	7.59859	8.64959	1.59801	high
GSM437324	2	5.65676	9.02274	4.89195	8.68572	7.49515	9.78387	0.572047	low

## Sheet: Table S4
Supplementary Table S4. Normalized expression profile of colorectal cancer cell lines from CCLE.
Symbol/Cell line	SNU283	SW837	SNU1040	HT29	LS123	CL40	CCLFCORE0002T	CW2	C125PM	HCT116	C10	HT55	SNU81	ECC4	C2BBE1	NCIH716	CL14	NCIH508	CL11	RKO	SNUC1	SW480	HCT15	SNU61	SNU175	HCC56	C99	RCM1	NCIH854	NCIH747	SKCO1	T84	OUMS23	SNU1033	SNU407	HUTU80	SNU503	CL34	SW948	SW1463	NCIH684	LS513	LS1034	CACO2	LOVO	SW403	LS180	MDST8	C84
TSPAN6	4.22017	4.23802	4.17838	3.7185	4.86765	4.96711	6.25044	4.32017	4.04447	3.79804	5.38987	5.89283	2.81318	2.78624	5.3913	0.481884	4.88225	5.1296	2.98901	3.3235	5.9799	4.94398	3.61033	4.81238	3.00654	4.49193	6.06744	5.1265	0.0691408	3.81203	5.01797	5.17666	4.50855	4.8479	4.38131	3.26403	4.12441	3.02817	4.22423	3.1052	5.14112	3.4045	4.78113	5.26698	3.6224	4.05119	4.1731	3.45218	5.69416
TNMD	0.283458	0.139829	0.314919	0	0.0144595	0.0696217	1.75934	0.396455	1.59716	0	0	0.310251	0	0.000377771	0.09857	0	0.42389	0.335595	0	0.000566656	1.16574	0	0	0.0452037	0	0.302883	3.92657	0.021542	0	0	0	0.498214	0.0566494	0.104935	0.189805	0.0231127	0	0.165488	0.882101	0.000275149	2.02752	0	0.0583226	0.0461992	0.444786	0	0.10697	0	3.54795
DPM1	6.92757	6.79933	6.49671	6.77772	6.66494	5.671	6.94529	5.34651	6.96867	6.55488	5.76088	6.57363	6.05939	7.19228	7.80213	6.41473	6.81282	6.63192	5.93422	7.62421	7.8007	7.65615	6.51231	7.0431	6.12378	6.43939	6.52718	6.6078	6.33272	7.41597	6.14387	6.33052	6.61967	6.72347	5.85282	6.3202	6.21262	5.77926	7.06114	7.38938	6.3796	6.0658	6.64843	7.78125	5.67444	7.29869	6.19483	6.08002	7.35794
SCYL3	2.58125	2.3864	2.03903	2.88058	2.18509	2.23882	2.95294	1.93127	2.72251	2.45703	2.75551	3.09914	2.90777	2.35713	2.04749	1.96336	2.53511	2.48728	1.60656	1.87137	3.54122	2.19155	2.21683	3.32974	2.6321	2.62121	2.60701	2.05793	2.43403	2.4319	2.84685	2.53603	2.3302	2.58436	3.72255	2.24501	2.35366	2.44333	2.86482	2.45484	2.6142	3.18823	2.81605	1.76088	1.93917	3.01373	2.18025	1.96578	2.25817
C1orf112	3.79455	4.25084	2.94474	3.47649	4.18812	2.81539	4.14534	2.91759	3.62165	4.25804	3.19366	3.55461	2.54978	3.2131	4.10631	3.68397	3.28122	2.33106	3.07299	4.0508	3.83766	3.80331	4.23631	4.07133	3.72698	3.35635	3.64082	2.12019	2.58125	4.8589	3.53904	4.06965	4.13559	4.17072	4.54421	3.24643	3.19193	2.62293	3.67336	2.9214	3.60921	3.79374	2.89154	3.8615	3.1007	3.48345	3.39235	4.06249	3.36978
FGR	0	0.0767066	1.10474	0.0298584	0.0769315	0.0903072	0.000188885	0.128067	0.000188885	0	0.0322685	0	0	0.0590414	0	0.164677	0.0754829	0.0293061	0.0342091	0.000566656	1.63597	0.099588	0	0.09857	0	0.0097796	0.000566656	0.509447	0.0153929	0.0834427	0	0.0160686	0.00576029	0.00396101	0.0239448	0.0108114	0	0.0434914	0.021542	0.901425	0.0753046	0.0545237	0.0583226	0	0.0097796	0.8999	0	0.0259861	0.103231
CFH	0.144937	0.0981203	0.0348367	4.01838	0.247073	0.0903072	0.469947	0.117483	0.210933	0.0675673	6.76772	0.0786677	0.138674	0.000377771	0.0341038	1.18018	0.0339221	0.0293061	0.294345	0.499477	0.423186	0.0419893	0.0924936	1.18539	0.0192817	0.0341038	0.147075	0.167693	0.107918	0.265474	0.09857	0.0572406	0.0274576	2.83795	1.42284	0.381604	0.115954	0.0941147	0.021542	0.19677	0.0331917	0.0285688	0.0346595	0.0267869	0.250128	0.275266	0.10697	3.73963	1.04288
FUCA2	4.81544	6.65304	5.725	5.4182	6.2327	6.55233	6.36851	5.12389	6.38772	5.64537	5.88857	5.91569	6.09819	5.57344	6.78184	5.19163	6.86379	6.21377	5.33596	6.18177	5.75399	5.85774	6.99166	6.80264	4.1132	4.94398	6.0748	6.0252	5.50605	6.14346	6.02565	6.84743	6.39911	7.15038	4.83295	4.63645	2.82829	5.40824	5.77148	6.08231	5.72335	5.74343	6.03335	6.6144	5.79047	6.31269	5.88434	6.24078	5.74737
GCLC	4.85954	5.42384	4.83599	5.07882	3.89878	5.063	4.94335	5.3626	5.07595	5.56138	4.40324	5.82714	6.08649	5.43156	5.31616	5.3757	5.3181	5.31519	3.61397	4.36	6.275	3.82239	4.35194	5.01259	4.60882	4.90436	4.73166	5.24594	5.46379	4.61206	5.94203	5.26879	4.69839	5.07662	5.62932	3.55758	7.74598	5.18173	5.67159	5.85852	4.8532	5.07096	5.14193	4.71112	5.56166	5.29731	5.8251	2.45268	4.77979
NFYA	3.50121	3.24861	4.33667	4.14116	4.29627	3.43804	3.7531	4.08404	3.44425	4.25247	3.34826	3.30223	3.05259	3.65449	4.08568	3.76646	3.99074	3.71025	3.35914	4.48403	3.40732	3.48345	4.23049	3.58919	3.97699	4.76173	3.3834	4.05839	4.6719	4.00476	3.97106	3.96619	4.23839	3.52263	4.7113	4.59713	3.31318	3.63728	4.43696	3.69871	4.17779	3.87889	4.30742	3.94099	3.60993	4.21141	3.54396	4.14473	3.55346
STPG1	2.5303	2.1091	1.85219	2.86206	2.35656	3.38605	2.68996	1.00433	2.32349	2.48728	2.58798	2.13759	2.5417	4.5159	2.2674	0.32701	1.78176	2.13784	2.40181	2.67723	2.77584	2.38747	2.86452	2.88488	2.66779	1.80394	1.85169	1.93543	2.57565	2.85728	2.25484	2.13367	2.34763	1.6392	2.14118	1.95757	3.05812	2.76783	2.18999	2.82614	2.38888	2.89862	2.77804	2.05962	2.42494	2.06618	2.27708	3.34527	2.48059
NIPAL3	3.7185	3.13058	3.75515	4.2435	4.47682	4.60293	2.97037	4.53424	3.17505	2.27125	4.06904	3.61657	4.00642	5.30996	2.55468	1.97032	3.37274	3.48949	3.98704	2.92244	4.08342	3.34354	3.7835	3.59404	3.60675	3.84531	3.03558	3.49851	4.74845	4.52709	2.77476	3.30576	3.13561	3.29097	3.33106	2.07308	4.08985	4.09698	3.53426	3.68141	3.48531	3.83277	3.84152	2.14667	4.01409	3.81656	4.08532	4.27137	3.64568
LAS1L	5.05063	5.07382	5.45033	5.8702	5.65378	4.70563	6.0568	5.42702	5.74247	5.46379	4.43468	5.01844	4.16039	5.36397	5.18463	4.59148	4.85954	4.50722	4.8058	4.68752	4.67972	6.06821	5.4646	5.74051	4.6154	5.51592	6.05939	5.18193	4.37788	6.219	5.10046	5.91676	4.37751	4.37684	5.3582	5.46028	4.91625	4.96043	4.56616	5.31592	5.35052	4.92416	5.35579	4.78232	4.8334	5.25253	5.23751	5.07948	5.63187
ENPP4	2.69329	2.9231	3.01785	2.39832	1.90056	2.61591	3.4345	2.66205	3.38509	3.16149	3.45059	2.63643	2.42375	4.40452	1.85789	1.4928	3.59427	3.56479	1.38391	2.88578	2.95763	3.19607	3.42191	2.27261	2.73861	3.13016	3.09745	2.46061	2.41269	3.02085	2.44027	2.6441	2.50875	0.953353	2.71139	0.263061	2.67213	2.69401	2.76715	1.90724	3.20249	3.07428	1.2804	1.2555	2.19457	2.843	2.94775	0	2.84195
SEMA3F	2.0629	2.86926	2.69765	3.04646	3.64935	5.62884	4.3922	1.88236	3.12938	2.65732	1.91709	3.95038	3.85489	2.25078	2.39489	0.634075	4.73086	1.16768	3.76489	1.78726	1.52247	0.576801	2.2708	1.87782	0.239954	1.63865	1.08713	4.27093	3.71789	2.94509	0.55255	0.440054	2.39306	3.4362	0.479583	2.84851	4.14904	1.88109	2.95827	2.95493	3.40955	1.55668	3.3155	2.33906	1.97136	3.53637	4.51517	0.16749	1.31881
CFTR	6.54075	0.108609	4.5758	5.59373	0.129146	4.76887	6.4065	2.84899	2.73607	0.316778	0.188308	3.08144	3.7122	0.381315	5.54385	1.39284	4.68948	6.15627	1.88109	0.867634	5.89149	0.01949	0.648594	3.97086	0.0978617	6.07653	6.24078	1.63512	0.0892198	0.25343	3.98948	5.67524	0.114808	2.77215	3.57547	0.672351	0.132206	5.10522	4.40683	4.56845	3.84042	5.61854	0.925482	5.27651	6.50962	6.16788	4.82252	0.0467424	5.29536
ANKIB1	3.72356	4.55907	3.77781	4.64523	3.97682	3.76602	3.65137	3.5516	3.74132	4.17405	3.83827	4.23381	4.19892	4.39409	4.05863	3.8951	4.16039	4.17518	5.00092	4.27056	4.3096	4.50375	4.1327	3.76762	5.07361	3.64485	3.61657	4.22179	3.89745	4.59306	4.43036	4.59563	3.40623	3.89286	4.14534	3.90874	4.02884	3.78368	4.18629	3.46222	3.52513	3.8162	3.89262	3.90183	4.56723	3.67181	3.87063	4.09982	4.07221
CYP51A1	6.151	5.96171	6.13353	5.733	4.63977	5.89576	6.72347	6.41928	5.74772	5.87151	6.00877	6.3176	6.82741	6.52891	6.30745	5.46515	6.18227	5.11293	5.68277	5.33995	6.77532	5.00606	6.47035	6.08002	7.62691	5.72196	6.02757	5.72693	6.11795	4.90545	5.06473	6.73287	4.30367	5.90852	6.43095	5.20879	5.40692	5.68015	6.63935	5.74343	7.12023	6.23621	5.17028	6.09291	6.42225	4.70246	5.81259	5.49744	7.03797
KRIT1	4.57411	5.02114	3.95809	4.50224	3.8843	3.73436	4.2349	3.84814	4.60974	4.30549	4.43053	4.85055	4.5595	5.24554	4.49592	4.8351	4.18187	4.93068	5.18463	5.40144	5.32919	4.94814	4.32372	4.31735	5.43963	4.64884	4.22017	4.74096	4.60496	4.36877	4.80062	4.85366	4.31576	4.33045	4.77718	4.82553	4.64077	4.28034	4.90871	5.09412	3.94736	4.94562	4.44924	4.55987	5.05233	4.56453	4.3914	3.86976	4.57042
RAD52	2.87184	3.81039	3.15592	2.86062	3.93861	2.74334	2.12019	2.66399	2.52811	3.68782	3.38017	3.11599	3.66979	2.81207	4.13596	3.81541	2.31791	3.48949	2.01587	4.43366	3.12893	2.91694	3.39235	2.69062	4.23967	3.46936	2.78251	3.36566	2.927	2.56221	3.43215	4.17266	3.47308	3.0495	3.53754	3.97356	3.38551	3.77588	3.15074	3.20072	2.27476	3.6267	4.37329	3.93466	4.20199	3.60463	3.5083	2.64836	3.59028
BAD	4.78448	4.80512	5.49494	5.66217	6.46813	5.63883	4.65407	5.59802	4.14393	4.8725	4.92697	5.08238	5.76962	5.02938	4.80252	5.23858	5.45512	5.21619	5.26698	5.95736	5.50086	6.38151	5.05465	4.3523	5.65827	4.42368	4.95339	4.59898	4.12483	5.48698	5.61235	5.06183	4.82174	5.1296	4.87672	5.12673	5.50231	4.91124	5.58628	5.06473	5.41878	4.54581	4.61336	5.84641	4.93744	5.27099	5.25046	6.74038	4.32145
LAP3	5.24504	6.47337	5.88722	6.04299	6.6355	5.73552	5.8068	6.19223	5.63581	6.07837	4.77889	5.18463	5.62965	5.38071	5.81781	5.2299	5.73667	4.92955	5.73601	5.40882	5.53709	5.50433	6.15627	6.49438	5.952	5.2009	4.93294	5.52485	4.46974	5.18409	5.47146	6.27123	4.78191	5.17997	6.55233	5.63428	5.09857	6.34728	5.25402	5.70263	7.19228	5.66865	5.77174	5.91295	5.77995	5.41067	6.24699	5.63215	5.91177
CD99	7.2865	5.83323	7.29023	2.62881	8.6142	7.01647	6.43095	7.80794	6.74755	5.18518	7.86977	7.6136	5.85774	0.799084	7.98698	8.81945	7.29679	6.70442	7.82479	6.59545	5.48755	6.79933	7.55287	6.1037	7.83856	6.83307	6.3363	4.13384	6.71097	6.75972	5.90789	6.97187	6.71097	5.99522	6.24857	7.06114	5.20218	7.01967	8.45946	7.06909	6.93759	7.24445	8.44916	8.06978	6.54199	8.60049	5.51811	7.93866	6.23105
HS3ST1	0.706602	0.67167	1.04523	2.58016	1.96646	1.9961	2.15827	1.44714	1.90352	3.67671	3.99341	1.33073	2.06567	3.51991	0.679685	1.00273	1.98373	2.02164	3.02656	0.000566656	1.2348	0.133498	0.977736	1.04048	0.912146	1.64742	2.19375	1.12211	2.07733	2.28388	1.82657	1.61406	1.07218	0.887678	1.35215	0.0345943	0.132206	1.3738	0.853407	1.60158	1.02982	1.89792	2.65761	0.230519	1.25686	0.471159	1.61778	0.0259861	2.32713
AOC1	5.44845	3.49893	4.15283	3.56618	2.71481	5.87724	6.04378	3.91228	4.75527	0.0990906	1.8866	5.07029	3.07197	10.8639	1.04123	0.0361242	6.37561	6.62509	3.8637	0.290032	6.43398	3.80858	0.0924936	4.51731	1.21133	4.03618	6.36032	5.72868	6.5013	0.546204	6.97824	2.31444	2.07191	6.49772	1.55155	0.0108114	0.09857	4.69857	6.16866	4.74936	6.13441	6.26748	4.65949	2.487	1.96732	6.06906	3.80416	0	5.90187
WNT16	0.0802678	0.394803	0.277238	0.178026	0.33485	1.18115	0.752619	0.0311796	0.0398058	5.40243	0.188308	0.238844	0.0698034	0.31313	0.0721171	0.0802678	0.00377212	0.974527	0.360403	0.535041	0.648594	1.04696	1.15287	0.09857	1.56577	0.0595088	0.185995	0.534841	0.0892198	0.188308	0.188885	0.077013	0.164677	3.53792	1.53669	2.78998	0.0298584	0.0289357	0.0396175	0.000275149	0	0.144239	0.140147	0.0191285	0.745322	0.0562367	0.0397941	0.0873623	0.460512
HECW1	0	0.354183	0.201722	0	0.238769	0.0144595	0.203977	1.42235	0.345755	1.59995	0	0.111417	0.0403809	0.000377771	0.731483	0.137339	0.0890875	0.349264	0.12884	2.31649	0.631369	1.74688	0.0239448	0.423622	0.365961	0	0.28874	0	0	0.503805	0.0287523	0.0572406	0.634686	0.0447514	0.00696654	0.150692	3.05259	0.12884	0	0.0355717	0	0	0.177064	0.646772	0.339121	0.0237596	0	1.11047	0
MAD1L1	4.45494	3.87702	3.43318	3.89808	4.79253	3.63454	3.16897	3.86708	3.05217	3.69871	3.38605	3.71883	3.50579	4.37684	4.00108	4.8136	3.64418	4.18933	5.45707	3.03598	2.50428	4.76044	3.89956	3.43277	3.91191	3.44469	4.0462	5.32654	5.29176	4.14763	3.30289	4.37668	4.25532	4.64654	3.93284	4.21311	3.73574	4.79715	5.89493	4.81544	4.20389	6.04378	3.44138	3.82143	4.27038	6.81343	3.65449	6.89442	3.55481
LASP1	6.9629	7.21446	6.11216	7.62941	6.92086	7.36335	6.74983	7.28139	6.33052	6.48917	7.25689	6.72772	6.67429	6.43845	6.89442	5.83248	7.19726	7.30081	7.23205	5.54992	6.59265	6.46813	6.87688	7.16409	6.91275	6.68066	5.97554	6.89592	7.40067	8.27062	6.10918	6.23888	7.43663	6.95026	7.27753	5.98213	5.69519	7.09112	6.91938	6.65086	6.88301	7.43245	7.34597	6.61209	6.27779	7.11243	6.60029	6.94797	6.65747
SNX11	3.50579	3.66998	3.55269	4.0208	3.30413	3.93323	3.58627	3.95684	3.07337	4.18511	3.982	3.77338	3.5323	4.28161	4.82301	3.1183	4.04686	3.57501	3.53448	4.08324	3.70692	4.02099	3.85264	4.28396	3.48906	3.07133	3.41385	3.0354	4.09523	4.17651	3.39056	3.75075	3.2491	3.55395	3.29577	4.16057	3.77759	3.03416	3.49459	3.43215	3.08467	3.3949	3.64039	4.71042	3.24667	2.91122	3.54974	4.2364	3.48815
TMEM176A	6.84587	2.60033	5.05108	0.604962	0.107565	1.90765	3.36993	4.10678	4.94796	0.250926	2.98731	5.54676	0.0528949	10.271	3.74033	4.13662	6.69166	3.37166	0.52783	0.000566656	2.40447	1.79842	0.648594	2.50709	0.239954	3.50552	3.61077	8.15594	7.96948	0.265474	5.76306	0.0966418	0.481884	8.16925	0.744105	0.107137	0.0823872	3.46882	5.04513	4.4699	7.11747	3.11749	3.27308	5.66349	0.241484	7.65103	0.601097	0	6.26106
M6PR	6.81701	6.62263	6.52242	5.81383	6.86379	7.09916	6.25956	5.92826	6.73868	6.43095	7.18338	6.62842	6.6866	6.71325	7.3596	6.47906	6.64634	6.74623	6.49566	7.25338	6.43302	6.99001	6.36683	6.62509	6.23184	6.6078	6.63311	6.47337	5.80893	6.75546	5.96419	7.60363	6.44817	6.53852	6.66237	6.31365	6.70811	6.34652	6.14677	6.35629	5.74473	6.29569	7.58455	7.16855	6.74497	5.93311	6.23969	6.53967	6.49972
KLHL13	0.184473	0.986121	2.03308	0.11565	0.205903	0.0144595	0.188386	0.0576501	0.0749498	2.3085	2.80935	0.539861	0.230271	1.12561	2.93494	4.2774	0.11173	0.117554	0.42389	0.116464	0.29205	0.208549	1.02148	0.265964	2.25759	0.338184	0.185995	0.444786	0.0691408	0.154628	2.17514	2.77405	0.0335587	0.0534194	2.2019	0.28874	2.67876	1.3342	0.119987	0.0719421	1.944	0.0285688	0.0346595	2.53218	2.26614	0.0562367	3.06976	0.267326	1.97295
CYP26B1	0	0.365585	0.555506	0.312892	1.26022	0.110901	0.219314	1.97615	0.0398058	3.11121	0.4435	0.029495	0.186038	0.220326	0.723717	0.0955927	0.221289	0.0293061	2.83427	2.34708	0	0.322849	0.499668	0.0452037	0.114333	0.021542	0.0574258	0.41406	0.305777	0.154628	0.730776	0.0160686	0.183756	0.940851	0.652022	0.263061	1.81168	0.397118	0.717139	0.19677	0.0331917	0.184738	0.886906	0.638466	2.66017	0.0661109	0.140147	0.16749	0.0198659
ICA1	6.28885	4.18511	4.24029	5.33306	4.77469	5.45484	5.13722	4.57411	4.6846	2.57163	4.8971	5.25161	6.17595	6.87546	4.4015	5.03665	5.94129	6.24857	6.22388	2.15665	3.98353	4.79972	4.77866	4.76486	6.25459	5.50028	5.37036	5.9061	6.84048	5.37647	5.04278	5.09809	6.62509	4.08014	5.7686	0.207335	4.12638	5.54725	5.39482	4.78871	5.48066	6.35842	4.01073	4.53252	4.88708	5.97439	5.85611	0.925851	4.90717
DBNDD1	5.20167	4.95339	4.88284	3.22641	3.81601	2.46181	0.764935	5.39973	4.32671	5.05304	3.80019	2.24975	3.29765	4.30481	5.48935	4.74525	4.4349	3.68056	5.65345	3.02256	2.33733	4.03513	5.55611	3.82034	4.73127	3.99341	4.12947	3.53055	4.78131	3.94836	3.78729	2.94948	4.19204	4.29191	4.86676	4.68393	4.56705	2.18366	4.33789	3.79937	4.74475	3.82078	2.66547	5.73396	5.01259	1.26527	4.81526	3.53615	3.16667
ALS2	3.35931	4.40068	3.7613	3.55137	3.89489	4.15094	3.14581	3.88481	3.60794	4.08062	3.53592	3.75492	4.29315	3.85459	4.57449	4.78756	3.90515	3.5314	4.26873	4.30853	3.38656	4.36394	4.01003	3.21241	4.08378	2.70408	3.36641	4.29579	4.62049	3.67714	3.78569	3.20036	5.26392	4.01022	3.80308	4.70917	3.77759	4.0645	4.39786	4.2613	3.33892	3.05181	3.1212	4.21066	3.66534	2.83456	3.70568	4.40184	3.37445
CASP10	2.50875	2.70164	1.04142	1.94967	1.44624	2.71412	2.53293	2.94607	2.03255	0.835078	2.50219	1.94065	2.60138	0.000377771	2.09623	0.0361242	1.90797	3.0981	1.97112	1.90765	2.43563	1.28957	2.68315	3.20589	0.864617	2.14477	2.74212	2.4319	0.125756	2.2951	2.25882	2.34272	1.83067	1.85921	0.558956	0.107137	0.941707	2.34586	2.76939	2.77345	2.80968	1.77622	1.84228	1.91107	2.4595	2.52972	2.22514	1.63087	3.2147
CFLAR	5.15039	5.37596	3.76225	4.47881	5.52614	5.3053	4.55385	3.64406	3.90204	4.22678	6.13975	5.26855	5.29126	3.82855	5.83533	3.05145	5.9446	4.36288	5.84219	3.66699	3.92091	4.72998	5.2672	4.97747	3.49851	4.6746	3.69037	6.89362	4.27965	6.70442	4.37352	5.61854	4.95568	5.64613	4.0432	4.31036	3.69662	3.93037	4.84377	4.95083	5.28353	3.54652	5.18389	5.43319	4.40821	5.10046	4.24485	5.95667	5.03295
TFPI	0.164122	0.365585	0.314919	6.11183	0.471552	2.62658	3.2845	0.766072	2.75353	3.39714	4.78918	1.39735	0.2252	0.0414847	4.92204	6.85444	1.79943	1.7561	3.29053	5.64808	1.75429	0.169927	3.042	4.19313	0.0346595	0.392721	0.906569	2.73661	4.75507	4.84336	0.16749	1.87041	2.32693	3.97751	0.158944	1.73735	1.473	1.84153	1.98857	4.1279	1.20016	0.09857	1.31761	5.08551	2.28696	1.8389	3.52244	3.98249	4.05713
NDUFAF7	4.00108	3.39396	3.92172	3.9779	2.86587	3.11599	3.42357	2.89242	4.34043	3.60957	3.09285	3.97547	3.17043	3.73473	4.24878	3.57293	3.79756	4.27478	3.44533	4.4883	3.8639	4.58998	3.90616	3.62325	3.0994	3.76469	4.3922	3.77935	3.31104	3.90654	3.36167	3.75844	3.70547	3.99512	3.49992	4.49279	3.84494	3.2845	4.63005	3.81271	3.08235	3.19521	3.7475	4.05362	3.60374	3.4449	4.17738	3.19385	4.20283
RBM5	5.7512	5.07294	5.4764	5.54358	6.22659	5.09575	4.39769	4.99856	5.17806	5.72763	5.50495	5.93576	7.40067	5.02753	6.08385	6.0477	5.1667	6.76492	6.17897	6.90184	5.8221	5.50987	5.79606	4.71388	7.12831	6.71325	4.89379	6.63679	5.59776	5.41117	5.90466	6.25722	5.8975	5.47175	6.54075	6.95653	5.60576	6.22144	6.5971	6.1608	5.47557	6.37477	6.31022	6.18352	6.35539	5.90269	6.14561	5.26205	5.17147
MTMR7	0.39062	0.243986	0.245983	0.24155	0.45292	0.32482	0.261315	0.140065	0.240921	0.711799	0.462371	0.251908	0.154157	3.2582	0.597431	1.13746	0.182454	0.742985	0.255913	1.4411	0.496711	0.414958	0.827484	0.0719421	0.781505	0.283296	0.679685	0.167693	0.365422	0.605194	0.474293	0.462889	0.0899693	0.137186	0.199437	0.969182	0.54323	0.496711	0.625025	0.377723	0.180885	0.54757	0.298476	0.428161	0.50979	0.293928	0.539276	0.646772	0.395802
SLC7A2	0.243753	1.85652	0.863052	1.41762	1.02247	0.817026	0.0341038	0.161564	0.320288	3.05122	0.15149	0.0142743	0.105322	2.30266	3.85588	3.75094	0.0553621	0.0293061	2.24677	3.07926	0.0779687	1.4284	3.37891	0.886742	0.0978617	0.021542	0.0574258	0.021542	0.192656	0.241802	0.09857	0.149599	4.81461	1.87814	0.0153929	4.36154	0.987699	0.315861	2.95223	1.11704	0.924823	0.0285688	0.00602397	3.84464	2.01263	0.0562367	0.0572406	1.70331	1.53428
ARF5	7.96677	7.11414	7.2289	7.51927	7.22384	7.08515	7.62691	7.5579	7.94667	7.12023	7.98698	7.58003	6.90184	8.24373	7.56585	7.86656	7.7034	7.64858	8.28895	7.37404	7.5579	7.22745	7.12831	7.57066	8.1899	7.07659	7.90848	7.25338	7.52145	6.92086	7.89601	7.00846	6.5671	7.5579	6.98551	7.75779	7.09916	7.51004	7.79927	7.29869	7.42228	7.62941	7.02719	7.37404	7.8482	7.22745	7.06114	7.58669	7.70932
SARM1	3.40865	0.676324	2.52923	2.40846	1.52589	2.72863	2.26979	4.78295	2.52811	0.531889	1.70331	2.14276	2.2963	2.73607	4.74658	4.11456	3.75562	3.79181	3.33512	3.22764	2.7929	2.12468	2.73497	2.78696	2.07578	0.993906	1.788	1.97368	3.42191	2.46368	2.57399	2.53269	0.979101	1.21291	2.28862	3.67647	0.461276	2.90959	2.52397	2.60472	2.12439	2.16005	2.45778	3.82359	2.32526	1.97694	2.81241	4.05909	1.86229
POLDIP2	6.4362	5.67412	6.30312	5.62365	5.38564	6.0261	6.2477	5.99641	5.88505	5.69715	6.17644	6.05472	5.84573	5.1258	7.66144	5.29967	5.72024	6.1608	5.88681	5.32919	6.22053	5.96052	5.52254	6.37084	5.86127	5.26162	5.85743	5.63306	5.39192	6.08116	5.59724	5.55403	6.31796	5.4723	5.7686	5.87332	5.87498	6.10259	5.72412	6.14009	5.50324	5.57452	5.36132	7.13887	6.13683	6.08811	5.89788	6.21713	6.25237
PLXND1	2.1297	4.60072	4.16001	4.9959	3.12912	4.13247	1.86483	1.8004	2.47271	4.27641	3.22213	3.37393	3.43234	7.0562	4.39752	5.39604	5.22337	2.00144	5.44283	4.90365	1.803	4.81997	2.96504	3.0264	3.44756	1.52182	0.882355	5.08812	7.96077	2.5963	1.82311	3.93091	7.01319	3.61033	2.61052	4.27093	5.23623	3.10337	4.06904	2.57839	0.924823	1.49682	1.59183	4.54443	4.57603	3.25985	0.801016	0.689774	1.90765
AK2	7.58917	7.88235	7.49639	7.72656	7.23039	7.51004	7.40838	7.71235	7.16769	7.49639	6.94947	7.29023	7.67387	7.11329	6.75349	7.81399	6.63081	7.24786	7.94832	7.74738	8.12012	7.83024	8.15136	7.43498	6.70299	7.51672	7.49856	7.60888	7.38594	7.2865	7.58219	8.28365	7.93503	8.41474	7.21446	7.01967	7.32977	8.37741	7.58669	7.912	7.76079	7.6639	7.72656	6.75712	7.64288	7.46913	7.6136	6.93453	7.66144
CD38	0.519491	0.365585	0.605856	0.137186	0.138428	0.167693	0.116627	0.721968	0.210933	0	0.0563401	0.111417	0.121361	0.102537	0.021542	0	0.126951	0.0642622	0.105246	0.000566656	2.26157	0.01949	0	0.0719421	0.0192817	0	0.0574258	0.481678	0.0691408	0.0834427	0.09857	0.149599	0.125756	0.063532	0.0430965	0.0108114	0.388955	0.0289357	0	0.230684	0.0472101	0.0285688	0.0923578	0.0191285	0.0097796	0.374093	0.020792	1.03331	0.190808
FKBP4	6.91123	6.54445	7.4441	6.28716	7.11414	7.08164	6.23969	6.98699	6.36999	7.04814	5.1446	6.26466	6.34911	6.03246	6.61554	6.21377	6.00345	5.70938	6.80453	6.14216	6.17644	6.57363	7.25338	5.76609	6.12791	6.12052	6.51231	6.61025	5.99978	5.70031	5.48834	7.11243	6.61676	7.16251	6.39817	6.24954	7.11065	6.40006	6.24954	6.70811	5.82619	6.0341	6.43398	6.57949	6.8391	5.174	6.3239	5.19613	6.63875
KDM1A	5.73667	6.45409	6.91779	6.19582	6.45409	5.79431	5.18938	6.53623	5.63128	6.89592	5.37727	4.87672	5.3231	5.87567	5.63581	6.11628	5.07973	5.17552	5.87151	5.31989	6.27123	5.25068	6.58822	5.85208	7.16671	5.89149	5.09595	5.06183	6.46421	5.27324	5.46629	5.48036	7.79613	5.48124	6.24623	6.39707	6.16243	5.728	5.79836	5.9095	5.29232	4.9235	5.16826	5.40092	5.89013	5.72055	6.35932	5.04872	5.69128
RBM6	5.14438	4.63199	4.63199	4.99022	5.85813	4.57727	4.64839	4.75414	5.62309	5.36628	5.26341	5.44798	5.91911	4.66915	5.2563	5.23575	5.43728	6.4065	5.24993	5.43879	5.15601	5.15704	5.70143	4.46299	5.24993	5.92997	5.32702	6.21713	5.14997	4.75267	5.70469	6.13776	5.40066	5.18262	5.1349	6.00877	4.57535	5.08838	6.05282	5.52198	4.93608	5.39046	5.81726	5.32919	5.8062	5.1937	5.09667	4.49606	5.23522
CAMKK1	4.46724	1.47427	2.45641	2.65576	1.10304	1.86446	2.61714	3.30531	1.81074	2.52887	0.579066	3.482	1.40682	0.599742	1.28147	2.30372	1.81796	2.98166	1.79701	2.2332	1.92295	1.89625	2.88169	2.16379	3.00393	2.08893	2.12686	2.56606	2.24442	2.32551	2.60583	2.15051	0.30204	2.12468	1.86912	2.18366	3.33524	3.17477	3.3061	1.98177	2.76654	2.29448	2.30468	0.721326	1.98132	2.84012	3.48256	1.55949	1.97295
RECQL	4.54166	5.05844	4.07554	4.34009	4.99828	4.26888	3.67692	2.76416	3.32712	4.56616	5.05894	4.02505	3.82198	5.92344	5.18938	5.0313	4.37041	3.52666	4.58626	6.08695	3.40732	5.86593	5.17666	4.54443	4.40266	3.63354	2.61245	4.38747	3.41913	5.21293	3.25528	4.81404	4.72203	3.9884	3.50814	5.08025	3.73963	3.78615	3.83697	3.99533	2.31057	4.15134	5.04513	4.83274	4.44845	4.4818	3.59345	4.36915	4.09744
VPS50	3.59941	3.67714	3.26769	3.40706	2.39996	2.6691	3.73555	2.32919	3.92091	3.10489	3.21994	3.46361	3.99136	3.97194	3.45767	3.84306	3.1032	3.85803	3.01139	4.4945	4.33332	4.20703	3.54055	3.28815	4.86789	3.21896	3.39714	3.2449	3.2496	4.01022	3.23331	3.67893	2.6785	2.28077	2.77215	2.78602	2.98017	2.71095	4.0391	3.19677	2.61245	3.72636	2.5789	3.84464	3.33057	3.865	3.08144	3.06677	3.57733
HSPB6	1.12068	0.135559	5.10382	0.275466	0.195802	0.962484	0.235278	0.218954	0.184155	0.0990906	0.178206	0.266715	0.230271	0.470882	0.121923	0.377201	0.104543	0.099588	0.435765	0.371156	2.40447	0	0.39062	0.0719421	0.606815	0.238695	0.882355	0.0458493	0.192656	1.15396	0.0541604	0.188308	0.125756	0.0222706	0.0941969	0.508355	0.149599	0.202731	0.580684	0.19677	0.0889187	0.0775266	0.708919	0.089796	0.0696217	0.215331	0.10697	0.733501	0.254356
ARHGAP33	3.41581	2.32713	1.67619	3.42891	3.45574	1.35646	0.993906	2.20447	1.5333	2.33355	1.43435	2.77756	1.87629	2.71117	1.49092	3.80764	2.69401	2.08735	2.29487	3.07677	3.21029	1.34634	2.79234	1.34018	3.11786	3.0076	1.43813	2.1381	3.13449	3.48704	1.30447	2.05159	1.06403	1.21291	1.80521	3.38862	2.50671	3.09285	4.23381	0.721018	3.33446	2.61873	2.84151	1.87656	2.53293	2.68176	2.60985	3.00301	1.11441
NDUFAB1	8.36288	7.81714	7.97267	7.8631	6.58662	7.48994	7.23553	7.89267	7.69653	7.71514	6.66908	8.02321	7.6977	7.41022	6.77654	8.27455	6.38875	7.27006	7.33535	8.14317	7.83596	7.59681	7.81399	7.24618	7.7034	8.11086	7.31775	6.81701	6.57696	7.77804	7.06243	7.9806	7.31381	7.45001	7.43663	7.71795	7.06386	7.60113	7.26287	8.17306	8.04117	7.41399	7.66144	6.99166	7.87913	8.24734	8.05116	6.64139	7.51927
PDK4	2.82462	0.532363	6.63311	1.89324	0.315861	1.31492	2.19097	0.503312	2.6691	0.711799	0.662003	2.23784	0.464368	4.92582	0.0341038	2.25484	0.993906	0.63396	3.92091	0.116464	1.24007	1.92746	1.51297	0.32701	0.0815145	0.293928	1.6392	0.370419	3.4754	0.400082	1.85515	0.811699	0.0834427	0.496593	0.158944	0.263061	0.132206	0.793897	1.82844	1.50889	1.69963	0.664982	0.843007	0.155801	1.75472	0.710188	1.20659	0.067299	2.91173
SLC22A16	0	0.0146465	0.0765339	0	0	0	0.000188885	0.00715542	0.000188885	0.0834427	0	0.0142743	0	0.000377771	0	0.0237596	0.068715	0.28977	0.0342091	0.000566656	0	0	0	0.000377771	0.186038	0.0097796	0.000566656	0.0118426	0.0153929	0.0195552	0	0.077013	0.0274576	0.278408	0	0	0.0823872	0.0170637	0.536427	0.000275149	0.0183767	0	0.23093	0	0	0.0562367	0	0	0.0640953
ZMYND10	0.67167	0.195756	0.955991	0.522371	0.426843	0.129766	0.175117	0.729847	0.683722	0.835078	0.274154	0.360403	1.18494	1.87629	0.110729	0.537851	0.174366	0.302558	0.493662	1.85403	0.463415	0.709805	0.452074	0.777556	1.44027	0.144937	0.257365	0.363104	0.220326	0.553983	0.440895	0.440054	0.0634264	0.126352	1.19866	1.11924	0.220326	0.87966	0.639953	0.000275149	0.316491	0.445786	0.127321	0.272787	1.13875	0	0.809862	1.51765	0.0640953
ABCB5	0.101494	0	0.0669339	0	0.0144595	0.0144595	0.000188885	0	0.000188885	0.0191285	0	0	0	0.0590414	0.0097796	0.0237596	0.000755542	0	0.00527029	0.000566656	0	0	0	0.000377771	0.0192817	0	0.000566656	0.00396101	0	0.0097796	0	0	0.000566656	0	0.0153929	0.165804	0.0177193	0.00602397	0.021542	0.000275149	0	0.0545237	0.0346595	0.0191285	0	0	0.020792	0	0
ARX	0.0403363	0.0601272	0.00602397	0.0749498	0.107565	0.0339221	0.067659	0.0809779	0.000188885	0.186126	0.195846	0.029495	0.27795	0.371365	0.0097796	4.48907	0.119092	0.167599	0.00527029	0.000566656	0	0.189592	0.482713	0.0719421	0	0.0097796	0.000566656	0.0118426	0	0.0639006	0.0763899	0.0160686	0	0.00396101	0.189805	0.220326	0.0355717	0.10636	0.0728801	0.543536	0.0889187	0.09857	0.00602397	0.089796	0.119972	0.710188	0.0397941	0	0.0198659
SLC25A13	5.06833	4.81077	4.44253	4.93407	3.77402	4.70429	4.41269	4.04499	4.80933	3.83983	4.52751	4.98729	4.39559	5.44509	5.91852	4.92376	5.01606	4.91071	5.30647	4.2744	5.38785	4.84315	4.59586	4.77063	4.83084	4.12549	4.42685	3.87928	4.3751	4.47955	5.215	4.80688	5.64043	4.82323	3.83295	4.53385	4.13518	3.77382	5.03033	5.26879	5.09225	4.90412	4.29713	5.74507	4.15355	4.52534	4.218	3.91942	5.1667
ST7	4.32838	4.05405	4.23094	4.25988	3.98704	3.97714	4.42669	4.2454	4.6933	3.62918	4.5098	4.34791	4.5161	4.64972	4.71433	4.61097	3.71667	3.39101	4.20515	4.06655	4.01137	4.93458	4.03025	4.70474	4.38068	3.9829	4.49949	3.70307	4.39265	3.72236	5.00581	4.2742	2.87964	4.7331	4.3914	3.42495	3.24643	3.8322	3.8268	4.45968	4.42879	4.05405	3.64935	4.28689	4.97073	4.12638	4.20846	4.57146	4.77426
CDC27	4.05466	5.28223	4.97915	4.13127	4.63922	4.50552	4.40223	4.65407	4.02465	6.21011	4.1293	3.5312	4.74743	3.97396	4.92697	4.58827	4.48256	4.43879	4.73675	5.31457	4.24084	5.04657	5.62284	5.08879	4.92912	3.76469	4.60538	4.46247	3.98886	5.0114	4.23599	4.78553	4.16407	4.31125	4.5364	5.14647	4.88118	4.82639	4.48581	4.52351	3.90141	4.09598	4.39197	4.64952	5.17969	4.33811	4.44495	4.81941	4.78212
SLC4A1	0	0	0.0153929	0	0.0144595	0	0.000188885	0	0.000188885	0	0	0	0	0.000377771	0.0097796	0.0118319	0.00377212	0.134897	0.0661559	0.000566656	0	0	0.0480118	0.000377771	0.0346595	0	0.000566656	0.0118426	0	0.0097796	0	0	0	0	0.00696654	0.0345943	0.0120501	0	0.021542	0.000275149	0	0	0.0242717	0	0.0097796	0	0	0	0
CALCR	0.0403363	0	0	0	0.0546924	0	0.000188885	0.0311796	0.0398058	0.115014	0	0.0786677	0	0.168645	0.13484	0.440054	0.000755542	0.400823	0.00527029	0.000566656	0	0	0	0.40385	0.129343	0.0097796	0.0574258	0.22535	0.0153929	0.0097796	0	0.114808	0	0	0	0.0924936	0.0478213	0	0.292326	0.000275149	0.117554	0	0.0150188	0.0191285	0.0903072	0	0.123551	0	0.122925
HCCS	4.83967	4.25228	4.79319	3.65388	5.20984	4.96355	5.59666	4.84377	5.15807	4.85263	4.19983	4.51687	4.12685	4.94738	4.88776	5.34651	4.83196	3.80919	4.79483	4.62689	3.92343	5.8068	4.73801	5.1087	4.02818	5.24695	5.15412	5.69386	3.97086	4.05431	4.72049	5.24621	4.10336	4.68882	4.91563	4.87716	4.63217	4.77403	3.48096	5.19926	5.34777	4.0855	5.02872	4.76639	4.22287	4.70291	4.23402	4.73465	5.24735
DVL2	3.97008	3.87819	4.61665	4.03669	3.74894	3.81424	4.01984	3.70106	4.09504	4.86206	4.0432	3.8174	3.97165	3.75902	3.91988	4.32916	3.72712	3.50225	3.80725	5.38705	4.09982	4.28919	4.74915	4.36835	5.25302	3.74182	2.62182	4.85825	4.68024	4.15152	4.35415	4.09901	4.92135	4.18082	5.27651	5.24896	4.89158	4.56951	5.0537	3.49517	4.5379	4.36154	3.40911	4.20057	4.72419	3.05374	4.47722	5.53678	3.87372
PRSS22	4.8933	4.22363	2.79421	4.89477	5.23179	5.5555	4.77783	3.35518	3.72494	2.50078	5.82384	4.47509	6.27627	4.29473	5.49586	0.189411	6.19705	5.18409	6.73008	5.51592	4.02818	4.29117	3.21568	4.53	5.95667	5.48804	3.88523	6.8585	3.21029	5.12142	6.22053	4.89527	6.03532	6.66172	4.6708	0.150692	2.81475	3.47221	3.63807	3.77704	4.58171	5.33995	5.07118	6.44152	1.84153	4.51169	3.75293	0.483342	4.50305
UPF1	4.85722	4.22711	5.34863	4.74683	5.62596	5.13607	4.60496	5.45914	4.04167	5.14871	5.06277	4.98101	4.76765	5.19047	5.03103	4.44703	5.64613	4.81782	5.138	4.82474	5.20543	4.25062	5.05536	4.19526	5.77174	4.8475	4.53289	4.40928	6.63311	5.15334	5.15114	5.25949	4.6807	4.96545	5.36873	4.92562	5.33118	4.97841	5.12871	5.14314	5.25477	4.79361	5.193	4.77234	5.13722	4.8632	5.06159	4.92955	4.64301
SKAP2	1.90056	4.53424	2.37061	4.37222	4.11829	3.79411	4.21449	4.37733	2.02442	3.8268	4.91184	4.3539	3.41561	5.25089	3.9695	5.54265	4.65996	3.73042	3.56844	3.04571	4.33298	4.09885	2.49479	4.28221	4.87381	3.57547	2.16199	4.3741	4.75267	6.03773	3.40706	4.04148	4.08753	5.87797	3.69441	5.49462	3.58139	2.7505	3.8582	3.54076	4.08532	3.79181	3.1212	3.90033	4.64635	3.95789	4.07407	4.24275	4.20162
SLC25A5	9.74778	8.5493	8.9563	9.28425	9.3682	8.85709	9.54286	9.14402	9.2167	9.18742	8.96469	9.07651	8.67539	8.23431	8.89363	9.19937	8.66881	8.67539	9.08595	8.3066	9.83206	9.03048	9.11304	9.71367	9.19937	9.66717	7.9903	9.35487	8.27892	9.72877	9.03048	10.3553	7.56327	8.04758	3.7724	8.73013	8.7821	9.38214	8.01277	8.43446	9.84824	9.00228	9.35487	8.70106	9.22766	9.55832	9.3214	8.43882	9.34405
MCUB	3.59089	2.79505	3.75036	1.2891	2.64629	2.67655	2.44027	3.90119	4.01112	3.21445	3.82016	2.85728	2.47589	3.97751	1.51112	3.64003	2.3845	1.93543	4.19944	4.79208	2.96172	4.246	4.43168	3.44556	3.70436	1.58023	3.28917	1.45822	3.53491	3.47128	2.58375	2.90279	0.914762	1.06733	2.46579	4.29135	1.65899	3.58401	2.57687	2.08923	3.1248	2.28335	1.84228	1.66352	4.124	2.27585	3.77685	3.22416	3.29656
HOXA11	0.020792	1.65814	0.0153929	4.773	2.72612	2.8242	0.000188885	2.42139	2.46411	2.62831	0	4.10699	2.44769	5.83499	0.57849	4.70597	4.7896	2.61052	2.01587	2.76315	2.35545	2.71172	2.96319	3.26673	3.64269	4.00659	1.83159	2.49281	4.03688	3.41741	2.91948	3.1371	1.10945	3.91517	0.772889	0.353889	0.388955	1.64828	1.85515	2.2821	2.63382	2.99337	3.85607	0.341763	2.29299	3.82661	3.4864	0.0259861	2.44769
POLR2J	6.74863	6.15993	5.9507	6.58951	5.87468	6.20116	6.82628	6.39592	7.5445	6.03571	7.19892	6.92901	5.70938	7.08811	5.89283	6.87267	6.56081	6.93322	7.05328	7.2289	6.75607	8.02321	5.95964	6.42119	6.4065	6.0702	7.61132	5.80457	5.84859	6.2637	7.4571	6.73809	5.72263	6.6303	5.86667	6.36118	6.45074	6.21011	6.85976	6.61676	6.17723	6.60886	6.29569	6.47565	6.52834	6.50617	6.10611	7.16078	6.95527
DHX33	3.9528	3.43215	4.40471	3.74389	3.49748	3.56731	3.06265	4.17838	3.75538	4.70917	3.16624	2.93616	3.58504	2.7961	3.63334	4.07451	3.11005	3.45262	3.39641	4.65659	3.84851	3.84407	4.62965	3.33973	4.07573	3.44469	3.10504	3.12938	3.70934	3.54758	4.04833	3.73132	3.7018	3.61319	4.59672	4.07835	4.2647	3.8153	4.04148	3.86471	3.15859	4.05311	3.11261	3.01014	4.51005	3.32459	3.8176	4.07026	3.54504
MEOX1	0.0601272	0.0820493	0.00602397	0.0749498	0.0662049	0	0.000188885	0	0.000188885	0.0990906	0	0.029495	0.0259861	0.000377771	0.110729	0.0118319	0	0	0	0.246697	0.0529354	0.0419893	0	0.000377771	0	0	0.0574258	0.00396101	0.0153929	0	0	0	0.979101	0.0222706	0.00696654	0.0345943	0	0.00602397	0.0396175	0.000275149	0.00602397	0.0285688	0.0150188	0.207335	0.0097796	0	0.020792	0.188308	0.0198659
THSD7A	0.101494	0.803592	0.00602397	0	0.443248	0.558497	0.159111	0.0458493	0.129501	0.0990906	0.203646	0.029495	0.0198659	1.33761	0.0097796	2.95493	0.515607	0.0293061	0.285109	0.000566656	0.0259861	0.0419893	0	0.151438	0.0346595	0	0.000566656	0.354183	0.144239	0.755916	0	0.130211	0.0163264	0.137186	0.0769315	0.886742	0.0769315	0.0289357	0	0.167466	0.0331917	0	0.0346595	0.0545237	0.339121	0.150057	0.020792	0.0259861	0.0640953
LIG3	4.13066	4.35633	3.49459	4.79466	3.13224	3.62519	4.13402	4.19287	3.29789	4.4251	3.59774	3.83036	4.16691	3.27752	4.02778	3.30186	4.30018	3.7071	4.18734	3.90099	4.22108	3.5325	4.83045	3.26424	3.7206	3.45218	3.17318	3.73191	4.50687	3.94189	3.76646	3.5617	5.6451	2.77215	4.36456	4.1815	4.49988	4.04519	3.84407	3.7613	3.84833	3.60029	4.27758	4.11166	3.95515	3.58434	3.91597	4.17363	3.53862
RPAP3	4.09443	5.24426	4.46214	4.38904	4.27544	4.24782	4.75307	4.09574	4.52351	5.37967	4.92135	4.38668	4.53806	4.85153	5.19685	4.67666	4.21083	3.92683	4.04033	5.22921	4.50114	5.53936	5.1349	4.64696	3.95645	3.93037	4.84246	3.34149	3.02842	4.56865	5.01743	5.10382	4.67421	4.2238	4.32916	4.63374	5.05346	4.16308	4.37019	4.94814	3.75802	4.04294	4.05134	4.93268	5.0177	4.32036	3.92591	3.41451	4.93359
ACSM3	3.07133	0.7721	1.71733	4.27204	0.701949	3.45283	4.64258	3.0748	3.99136	1.61894	1.33719	4.79208	1.70688	0.371365	2.03151	1.7742	2.17753	4.09021	0.808055	0.928222	3.56205	0.808393	1.46796	4.76124	1.56043	3.16463	5.38502	4.73922	0.220326	1.24267	1.34634	3.11244	3.64717	3.12198	3.80451	0.407037	0.143912	4.00986	4.0441	0.70986	3.46361	5.44822	3.07045	1.6931	2.50929	5.37783	3.37031	0.522917	3.41014
REXO5	3.10127	3.10864	1.61502	2.86608	2.51279	1.82046	1.9841	2.62074	2.6691	2.37457	2.09965	2.75271	2.14539	3.44447	2.58245	3.25137	1.77709	1.97554	2.54146	3.15737	2.80968	3.19068	3.38992	3.9854	3.18709	2.08893	1.99786	4.20535	2.11911	3.58008	1.76709	2.35771	2.03458	2.86755	2.35496	2.26136	0.946248	2.43591	2.4956	2.81441	2.96771	2.61331	2.52117	2.34829	2.88398	3.77588	2.58206	4.16057	2.51021
CIAPIN1	5.93806	5.40581	5.65411	5.13676	5.57426	5.83914	4.55968	5.57763	5.2776	6.12614	5.23649	5.37913	4.7728	5.87297	6.1974	6.18584	5.80859	5.0723	5.79772	5.56013	5.58374	5.38291	5.70777	5.92764	5.40461	5.40982	5.18993	4.80783	5.17552	5.60756	5.20415	5.49339	5.0817	5.46208	5.20033	5.9737	5.3794	5.13333	4.773	5.76712	5.82176	5.66424	5.70807	5.74022	5.56639	5.9198	5.34557	5.06183	5.1735
SPPL2B	5.79836	4.48057	4.86975	5.77122	5.07403	5.19587	4.27943	4.82216	3.13744	4.38399	3.45745	5.72263	6.33671	3.01906	4.22326	4.97866	5.40278	6.39592	5.40312	4.99551	6.20502	3.30899	4.62822	3.17335	5.86793	6.90184	3.87889	5.6451	5.77926	5.06546	5.30589	5.42821	5.92344	4.80783	6.31652	5.32809	5.49315	6.26289	5.35508	5.2776	5.32544	6.85444	6.86629	4.27908	5.31568	6.05598	6.03033	3.85961	3.61561
FAM214B	2.2984	2.12613	2.53243	3.26451	3.96579	3.82999	2.68697	1.46083	2.97643	1.94989	3.26864	1.91583	2.41122	3.05351	1.35646	2.99684	3.74202	2.84783	2.36732	2.15665	2.40719	2.19895	1.2698	1.60568	2.09455	3.07133	2.82485	3.58591	3.89581	2.62293	2.97287	1.43765	3.14391	3.05374	2.14118	2.66438	1.89559	2.19895	2.14477	1.71505	3.66106	2.99204	2.78845	2.27413	0.98585	2.82102	2.66509	4.46247	2.35325
COPZ2	0.621678	1.54716	0.350302	0.852382	2.92088	0.885189	0.331536	0.128067	0.427491	0	2.73938	1.84932	0.940527	0.762209	0.536526	0.294818	1.67619	1.92413	3.45532	3.24214	0.313224	4.24427	1.97228	2.78343	0.438268	0.543956	0.318346	1.58592	0.305777	3.04033	0.229791	0.462889	1.02416	2.18283	0.323964	1.31138	4.87716	0.943437	2.78296	0.485528	0.425948	0.164204	1.05907	0.655394	1.5954	0.284495	0	6.29418	0.341763
PRKAR2B	0.32224	0.544526	1.88026	0.0298584	0.692438	0.395154	0.343827	2.27831	0.0398058	3.1259	2.94421	0.0786677	1.51013	0.0414847	0.208924	3.03521	0.142709	0.0642622	0.111888	0.000566656	0.313224	0.488243	1.5326	1.38067	1.29317	0.021542	0.0574258	0.0979525	0.125756	0.0966418	0.879045	0.257056	3.25197	0.205409	0.068715	2.36442	0.924823	0.657185	0.328459	0.187502	0.0472101	0.184738	0.0923578	0.115868	1.77839	0.195846	0.020792	2.82186	0.603955
MSL3	3.66699	3.6241	3.21954	3.3669	4.4034	3.25137	4.21702	4.10373	4.23821	2.95868	3.6955	3.89595	4.43126	4.04499	3.52303	4.04981	2.95647	3.43001	3.1314	4.90258	3.21501	4.2758	3.48686	3.5397	4.34726	4.01894	4.55821	3.9358	4.30498	2.69349	3.9983	3.55289	2.94509	3.85926	4.00337	3.92034	3.34375	3.8264	3.60774	4.14078	3.38316	3.86841	3.73287	3.26321	1.96	4.25804	3.66423	3.4566	3.84191
CREBBP	4.03244	4.38283	4.246	4.07835	3.78692	3.59028	3.16493	4.42737	3.30204	4.02624	2.90152	3.56467	5.27048	2.89818	4.47444	4.6286	3.21613	3.38738	4.087	3.59211	3.5457	2.00855	3.96972	3.53754	4.37925	4.37352	2.84313	3.6045	3.7893	4.33065	3.64225	4.13104	4.23131	3.67441	4.11435	4.17499	4.1616	3.37961	3.15307	3.72	4.10876	3.36846	4.02624	3.30899	4.92157	4.06761	3.71341	3.59089	2.40901
TSPOAP1	1.68318	2.54194	1.94065	1.0456	0.787818	0.523328	4.03461	4.10778	1.69217	0.211979	1.15192	2.90959	3.85331	0.0414847	0.297754	0.537851	1.19685	1.82988	1.61067	0.159041	2.03282	1.39284	2.21432	1.84587	1.43379	2.94098	5.16084	1.55446	1.39003	0.188308	1.39111	2.38202	0.406016	1.32998	3.14884	0.0345943	0.7614	4.5159	0.625025	0.730126	1.71975	3.82257	2.0619	0.696096	0.241484	4.21779	4.65163	0.0259861	0.40926
MPO	0.32224	0.596821	0.555506	0.0749498	0.107565	0.635661	0.863743	0.276678	0.157246	0.0191285	0.0563401	0.411541	1.07464	0.000377771	0.0097796	0.578727	0.764701	0.63396	0.2777	0.0683075	0.313224	0	0	0.09857	0.0192817	0.0595088	0.223357	1.19271	0.0331917	0.209132	0	0.578727	0.103056	0.597431	0.558956	0	0.285109	0.325604	0.021542	1.02648	0.0753046	0.354183	0.357032	0.130029	0.272953	1.36114	0.292602	0.16749	0.122925
PON1	0	0	0.0566901	0.764701	0.107565	0	0.129347	0.104446	0.240921	0.47203	0.52819	0.062069	0	0.636566	0.185049	1.28484	0.0259861	0.0136204	1.59508	0.159041	0	0.01949	0.115183	0.524974	0.25426	0	0.000566656	0.31483	0.160753	0.0966418	0.09857	0	0	0.104935	0.0769315	0.0614267	0	0	0.164204	0.000275149	0.117554	0.0775266	0.0583226	0.0191285	0.724356	0.395505	0.0397941	0	0.223357
GCFC2	2.88933	3.79979	3.47789	3.06805	2.67951	2.93982	3.66843	2.89818	4.20042	3.74894	3.27716	2.86256	4.22017	3.68321	3.41014	4.65314	2.88488	2.99754	3.05351	4.77006	3.06656	3.7986	3.58414	3.98724	3.37226	2.05911	4.57339	3.19342	2.73235	3.39641	2.59818	3.51371	2.96332	2.79531	3.01785	3.69962	4.2742	3.44017	3.17905	3.8392	3.02204	2.35284	3.00255	3.25649	3.3559	3.16406	3.25798	2.79932	4.00597
WDR54	4.0462	5.359	3.53659	5.14193	4.1165	3.59189	3.25912	4.50417	3.91804	4.2805	4.62116	3.05834	2.66438	5.73786	2.66528	5.97836	3.13822	3.60857	4.79299	5.31702	3.68806	5.69654	4.22461	3.33973	2.70198	3.1813	3.49517	3.84587	4.65434	3.982	3.85568	2.10303	4.36244	4.1974	4.8475	5.07337	6.06025	4.34043	3.39889	3.18213	2.94916	3.18586	3.61763	2.68455	3.99153	2.25146	2.01719	5.9943	4.36218
CROT	3.36619	2.96172	2.26184	2.9368	1.81908	2.8972	3.6736	2.25546	3.87889	0.0191285	4.68991	2.95848	0.138674	2.91652	2.60958	4.6514	2.16648	3.39691	3.08405	3.069	1.89359	3.77179	2.38131	2.83714	3.04457	1.95556	3.87257	2.00656	1.26056	2.7505	2.49784	2.83901	0.338655	1.92618	2.36144	2.19927	3.09134	1.93885	2.78696	2.39528	2.34937	2.41159	1.57206	2.69498	3.13096	3.12547	2.08451	3.84779	3.80179
ABCB4	0.302883	0.0871621	0.153186	0.374751	0.0546924	0.205234	0.693834	0.161564	0.388955	0.0344149	0.347251	0.127631	0.0583226	3.15518	0.0097796	2.42775	0.0259861	0.0820493	1.41495	0.000566656	0.0259861	1.08552	0.534264	0.151438	0.15877	0.226952	0.718002	0.334096	0.0331917	0.354575	0	0.188308	0.27395	1.76821	0.101267	0.192794	0.121361	0.0803895	1.00385	0.780647	0.0331917	0.265397	0.849326	0.0816765	0.791226	0.0661109	0.0397941	2.57725	0.437486
KMT2E	3.88393	4.58254	4.95285	4.56806	3.43364	3.6869	4.66034	4.26632	4.2941	3.81997	3.82239	3.98612	5.25949	4.54758	4.20283	4.56763	4.44403	4.89287	4.73946	4.38944	4.82452	3.86911	3.93616	4.52427	5.08952	4.5525	4.35932	4.5157	4.61206	4.2908	5.41589	4.69029	3.6138	3.69462	4.52188	3.96538	3.60751	4.17222	4.96181	3.81386	4.33003	4.21922	3.4562	3.7535	3.92548	3.81408	4.08666	4.38709	4.24675
RHBDD2	5.66217	4.93625	5.05844	4.68329	5.64676	5.82245	5.83533	5.54073	5.48907	4.73398	6.76369	5.90187	5.50751	7.85109	4.67234	6.03813	5.67524	4.93112	7.12831	4.15152	5.88934	6.02137	5.27156	5.68515	5.90049	5.03598	6.17723	5.49905	5.23774	5.07313	5.83499	5.64268	5.0521	6.27976	6.02044	5.13823	5.38429	5.28973	5.77148	4.72069	5.14287	5.57136	4.97374	5.03338	5.46055	5.19876	4.76639	6.1042	5.58437
SOX8	0.101494	0.406016	3.1435	0.137186	0	0	0.873314	0.00715542	1.5333	1.51622	0.0563401	1.8735	0.719537	0.102537	0.731483	0.0237596	0.013526	0.0293061	0.00527029	2.70502	0.186213	0.0419893	0.835259	0.0452037	0.0192817	1.03331	0.0574258	0.0662089	0.107918	0.0097796	0	1.1182	0.00240132	0.195365	0.00696654	3.24152	0.468031	0.192	1.52737	0.0618443	0	0	0	0.471855	0.0097796	2.38588	0.0397941	0	0
IBTK	3.43017	3.53951	3.81304	3.91887	3.56923	4.49537	4.28689	3.48738	4.81175	4.05613	4.72507	4.31088	5.28026	4.04708	4.49815	3.8951	4.31125	4.5649	3.04378	3.99755	3.66823	3.75677	4.77189	4.53181	4.89819	3.51795	4.58542	3.99396	5.11932	4.10251	3.98102	4.46937	4.05688	3.35672	3.83295	3.92363	1.75902	4.46613	3.31154	4.45593	3.32751	4.01478	4.48238	4.2097	4.2921	3.98633	4.0475	2.63024	4.88776
ZNF195	4.30281	3.95991	3.40223	5.21315	4.88945	4.16287	4.61819	4.03787	4.28476	4.82387	4.57321	3.94822	4.48277	5.14588	4.51065	5.08189	3.98993	4.91443	4.10738	5.3631	4.12084	4.66455	4.08583	4.20024	3.8268	5.65993	4.67796	3.9971	3.85785	5.04933	4.6657	5.09172	4.72335	4.1342	4.33024	3.77103	3.54594	4.0118	4.80997	4.95409	3.83385	4.55597	5.05008	4.39178	4.50243	4.95242	4.38425	3.76884	4.42022
MYCBP2	3.91887	3.75191	3.34552	4.47682	5.00674	4.29864	3.41784	3.39953	3.12938	4.63958	2.8438	4.06373	3.68199	3.20694	3.52468	4.33354	4.12133	4.58717	4.12768	3.94286	5.18368	3.98669	4.21006	3.67441	3.83349	4.93482	3.43549	4.05405	4.13889	4.23213	4.15114	4.11399	4.7693	4.31976	3.55739	4.25988	4.77006	4.51246	4.55746	4.99446	3.8877	4.77257	4.19811	3.50225	3.9321	4.60838	3.72407	4.26391	3.6854
FBXL3	3.85961	3.41605	3.88446	4.07471	4.56511	3.96168	4.27019	3.21833	4.35159	3.91579	3.13688	4.30652	4.73654	3.64195	4.26724	3.59721	3.97916	4.67169	3.83844	4.11186	4.53733	4.56289	4.28356	4.67062	4.24762	4.14045	4.02465	4.16567	3.3917	4.25747	3.68104	3.23874	4.18812	3.95684	3.57547	3.42984	4.07671	3.62997	4.59106	4.3659	3.20822	4.21156	4.18205	3.86432	4.03477	4.97537	3.51103	3.87337	4.25228
ITGAL	0.101494	0.139829	0.024988	0.832955	0.0339221	0.248067	0.203977	0.150436	0.104446	0.12884	0.0563401	0.029495	0.126926	0.286195	0.09857	0.0955927	0.189392	0.167599	0.105246	0.0683075	0.186213	0.150953	0.0239448	0.290084	0.340174	0.121361	0.0574258	0.139537	0.329553	0.332128	0.248232	0.0966418	0.125756	0.0222706	0.127236	0.150692	0.0120501	0.165488	0.0728801	0.73793	0.192	0.164204	0.0697518	0.0461992	0.205078	0.581354	0.172933	0.0467424	0.0833896
PDK2	4.36075	3.37523	3.73927	4.2175	3.80308	3.82999	3.94145	4.37733	3.70984	3.64289	4.06056	3.94189	4.0915	3.09181	1.94806	1.72008	4.58428	5.10094	4.09129	2.76939	2.62946	3.91129	3.42289	3.83967	0.15877	3.37138	3.2449	4.12572	4.34411	3.73735	1.53714	2.33977	2.21817	3.16449	4.02161	3.52848	3.63603	4.18042	4.09621	3.88752	3.91361	3.4225	3.8234	2.40823	3.04571	4.52334	4.25188	3.82999	4.46974
ITGA3	4.90316	6.96951	4.87608	5.78603	6.98551	7.16769	5.29825	5.34935	3.91482	6.59076	7.80794	5.84219	6.34251	1.90538	3.12677	2.09309	6.71447	7.01319	7.39856	4.52534	4.46894	6.56339	5.89861	5.733	3.45745	4.00249	3.99492	7.36542	4.53774	7.4646	5.65773	6.35341	5.71381	5.70965	4.51246	3.41581	6.24661	6.09858	4.99136	4.4997	5.27805	5.39329	5.65345	3.54099	5.03571	5.10382	5.72763	9.0117	4.70083
ZFX	2.91322	2.66874	2.36843	3.16131	3.60327	2.54042	3.2624	2.56866	2.75353	3.37729	1.75242	3.29117	2.80821	2.03706	2.79785	3.29267	2.22488	2.39694	2.18569	3.50814	2.07129	2.96794	3.08103	2.69531	3.8829	3.49029	2.55291	3.02947	2.08699	2.0122	2.50544	3.01099	2.37346	1.98584	2.28862	2.64713	2.83128	3.57137	3.13286	3.14178	2.35874	2.16852	2.53218	2.34501	2.74692	3.23856	2.46757	2.13177	2.38042
LAMP2	5.02872	5.53409	5.19505	4.53754	6.60426	5.04825	6.08082	4.76953	5.47904	4.6068	6.15275	5.60086	5.29176	5.79431	5.88722	5.6513	5.77122	4.88416	4.68925	4.39432	5.43562	5.82652	5.06763	5.93728	4.51264	5.35972	4.64361	6.08231	5.13536	6.05428	4.98355	6.51906	5.80354	4.70979	4.99569	4.82301	5.62596	4.46916	4.52166	4.02695	5.42319	4.1859	5.41262	5.50853	3.97751	5.05655	4.93433	5.59294	5.36084
ITGA2B	0.020792	0.928222	0.505954	0.0298584	0.247073	0.0903072	0.067659	0.242468	0.0398058	0.82846	0.266316	0.0461992	0.494873	0.0590414	0.286346	0.26562	0.647509	0.186038	0.137945	0.159041	0.423186	0.632156	0.204977	0.151438	0.228527	0.0734162	0.000566656	0.0458493	0.125756	0.231269	0.188885	0.0358894	0.950638	0.0222706	0.432277	0.755067	0.858175	0.176565	0.356497	0.0355717	0.145445	0.245087	0.165646	1.11304	0.562351	0.0661109	0.221289	0.368697	0.160387
ASB4	0	0.235597	1.44275	0.0298584	0.0447514	0.110901	0.693834	0.0458493	0.0398058	0.0191285	0.731483	3.8184	0	1.76364	0.0097796	3.71922	0.0193137	0.0136204	4.25565	0.000566656	0.955991	5.70662	0.0480118	0.0452037	0.199118	0.0849879	0.147075	1.57626	0.799084	0.0097796	0.322849	0.0572406	0.0107148	3.08631	0.0769315	1.08779	0.00254437	1.08064	0.056551	2.57839	0.494681	0.578245	1.45464	0.123117	0.545388	3.95922	4.8406	0.0259861	0.0433719
GDE1	5.95503	5.04893	5.65321	5.75911	5.26365	5.84607	5.94058	6.09204	5.3574	5.15729	6.46625	5.61829	4.81544	6.21853	5.34397	5.57556	5.73156	6.11053	5.01508	5.41289	5.57043	5.34863	5.62965	5.97405	4.93157	6.21713	5.85989	4.32936	4.93702	5.35711	6.03246	5.84704	5.63158	5.71187	6.19582	4.9169	4.8334	5.46487	5.6194	5.70662	5.40906	5.16165	5.733	5.03186	5.27272	6.08567	5.46148	4.92416	5.02532
REX1BD	5.65474	4.15763	4.03183	5.07029	5.44845	4.87951	3.82838	6.35539	3.27702	3.98815	3.49772	6.29938	4.71058	1.68377	3.0693	4.71868	5.5935	5.70374	5.13308	5.81975	5.34254	5.32654	4.20389	2.95377	5.56013	5.08689	4.59431	4.81691	5.29232	5.35528	5.49555	5.40461	5.12193	4.84132	5.51321	5.27099	5.54411	5.46487	5.43963	4.99297	5.24574	5.71582	6.22746	4.38688	5.65018	4.96711	5.94758	5.47345	4.41759
CRLF1	1.86229	2.13715	2.39996	1.83329	2.77132	1.07541	1.20955	1.94235	1.33761	3.97631	3.63067	1.40664	2.50243	0.254682	2.03607	1.92516	1.58194	2.35496	1.7286	4.17072	2.26681	2.34853	2.37227	1.09308	2.10166	2.12941	1.29353	1.14195	2.47271	2.19551	2.33233	2.89205	1.53011	1.42464	2.07264	3.60939	2.55721	1.34882	1.58245	3.07454	1.56681	1.74923	1.9914	2.03255	3.39448	1.65286	2.29665	1.85338	1.14055
OSBPL7	3.83367	3.37961	2.45372	3.57951	3.31222	3.62219	3.29474	2.97406	2.66063	2.49281	3.2831	4.03422	4.88776	1.92295	3.22809	2.36521	3.53037	5.75911	3.94286	3.5854	5.14793	2.17019	2.11466	2.53788	2.5618	3.74075	3.38101	3.67327	3.08467	3.79411	5.8014	2.70756	2.07191	2.83099	2.81817	2.40776	3.02044	4.28476	4.4087	3.94211	2.6517	4.61387	4.64839	3.5446	2.62209	5.00092	3.94233	2.24744	2.56926
TMEM98	6.09608	3.00075	3.71789	0.577612	4.49302	4.81336	5.93193	6.37284	5.69806	4.94251	5.70537	2.92167	2.12574	3.26617	7.34597	6.42026	5.24811	5.25186	5.29126	5.87637	3.93111	5.89928	5.69746	5.46208	6.36163	4.78621	4.64237	3.13295	6.76492	3.34592	6.6016	4.92533	3.64973	1.65699	5.1472	5.57197	3.58699	5.52067	5.07903	5.31837	6.60029	4.30441	1.86352	7.51672	5.67895	5.4134	2.13784	5.74473	5.91433
YBX2	4.98425	3.72356	3.32671	3.07223	3.76354	3.44425	4.63164	4.22035	4.11875	0.695719	1.08493	3.92569	4.87562	0.566574	3.35785	2.88488	2.36406	4.51843	3.80725	0.116464	4.95714	4.50514	1.55114	2.99009	5.42903	4.53979	3.31133	4.32761	4.22663	2.23707	3.35016	3.07991	4.78113	4.31381	3.8062	3.60098	2.6107	6.28424	5.15938	3.9248	4.59242	4.22165	2.40288	3.67317	1.91225	5.49176	4.98231	0	3.10008
KRT33A	0	0	0.00602397	0	0.0144595	0	0.000188885	0	0.000188885	0	0	0	0	0.000377771	0	0	0.119092	0	0.737108	0.000566656	0	0	0	0.000377771	0	0	0.000566656	0.00396101	0	0.0298584	0	0	0.0499052	0	0.0153929	0	0.0237596	0	0	0.000275149	0.00602397	0	0	0	0.0696217	0	0	0.250065	0.0433719
MAP3K14	2.48156	2.50902	1.52626	2.39567	3.87724	2.14276	2.47536	2.0041	1.95877	2.91055	2.38747	1.47672	1.90645	2.73335	2.73938	1.51709	2.16648	3.27191	2.08735	2.40623	1.95941	3.87467	2.98731	2.59039	2.19728	2.34677	1.57782	2.97166	2.49253	4.87053	2.39832	3.32132	2.17019	2.24535	1.59259	3.8605	1.56354	2.45346	2.78296	3.21138	1.57962	2.29699	3.45767	2.99412	2.66892	2.53427	1.68059	1.78467	1.67033
ABCC8	0	0.0458493	0.102537	0.201581	0.0447514	0.149909	0.000188885	0.0311796	0.000188885	0.0509632	0	0.145344	0.53687	0.4021	0	0.808393	0.104543	0.134897	0.261954	0.000566656	0.157246	0.488243	0.138342	0.000377771	0	0.121361	0.000566656	0.177152	0.886055	0.0298584	0.0287523	0.287486	0	0.00396101	0.0430965	0.821391	0.454229	0.583265	0.356497	0.447798	0.205234	0	1.06655	0.130029	0	1.09308	0.188308	0	0.254356
CACNG3	0	0	0	0	0	0	0.000188885	0	0.000188885	0	0	0	0	0.000377771	0	0	0.000755542	0	0.00527029	0.000566656	0	0	0.0239448	0.000377771	0	0	0.000566656	0	0	0	0	0	0	0	0	0	0	0	0	0.000275149	0	0	0	0	0	0	0	0	0
TMEM132A	3.18324	4.81425	5.09688	4.24855	5.07903	4.7674	2.88649	3.65745	3.59385	4.65361	6.48817	1.68231	1.61406	3.60047	3.87659	2.90732	4.63494	3.75169	5.04278	5.5975	2.0394	4.29538	3.79999	3.05403	0.25426	5.08119	4.46613	4.17838	5.34062	4.87694	4.61078	5.00674	5.35508	4.40024	5.46254	5.52541	5.49881	2.03308	3.07318	3.16167	4.17686	2.48078	3.54909	4.90925	4.92458	2.66399	5.08748	7.23553	3.8392
AP2B1	6.93037	6.43302	6.53416	6.74038	5.61268	6.31453	5.19326	6.5837	5.43072	6.30661	6.57696	6.59367	6.46159	5.32063	6.65747	5.68545	6.79392	6.5202	6.37371	5.20329	6.03163	5.64834	6.69049	6.27414	6.93675	5.26392	5.11364	5.12142	6.27584	7.14687	5.97214	6.01683	4.62071	5.75367	6.80453	5.73915	6.15323	6.46625	6.47337	5.68485	5.12389	6.05119	5.65993	6.42551	6.40549	5.63883	7.23759	6.5236	5.86127
TAC1	0	0.029495	0	0.0749498	0.0447514	0	0.455174	0	1.838	0	0.0322685	0.095692	0	2.6691	0	0	0	0	0	0.159041	0	0	0	0.524974	0.228527	0	2.01941	0	0	0	0	0	0.0274576	0.104935	0	0.0231127	0.0177193	0	0	0.000275149	3.51782	0	0	0	0	0	0	0	0.552338
ZNF263	4.5517	4.73966	4.13151	4.79817	4.3763	4.41269	5.09688	4.90655	4.5148	4.76304	3.88393	5.18706	4.89957	4.74278	4.65314	4.88732	4.23263	4.69491	4.70782	5.04633	4.52427	4.07995	4.64545	5.05491	4.8923	5.54652	4.37041	4.55515	4.52791	5.14438	4.10778	5.10669	4.91841	4.3498	4.50114	4.99468	4.49857	4.25124	4.16426	4.15583	4.84246	4.34115	5.23294	4.45835	4.44723	5.29388	4.55657	4.14062	4.00597
CX3CL1	0.340026	1.56319	0.00602397	0.604962	0.0769315	1.01733	1.72174	3.06217	0.157246	0.0509632	6.14216	2.19927	0.205766	0.000377771	0.110729	2.48589	0.266316	0.0642622	0.161564	0.0683075	0.0529354	0.692438	0.634814	1.50516	0	0.665636	0.0574258	0.597431	0.0892198	0.782631	1.0156	3.02795	0.384565	0.788987	0.262551	0.0231127	4.60561	1.06902	0.726476	0.521213	1.39003	0.09857	1.1396	0.272787	0	0.195846	0.10697	0.33791	0.437486
SPATA20	3.91408	5.32809	4.01093	3.93562	3.27417	4.39641	4.88536	3.41741	4.57941	4.29951	6.24576	4.75926	5.24403	3.36387	5.93193	4.80732	4.92324	6.27879	5.23522	5.09225	3.66313	4.38849	4.12196	5.0714	4.60293	4.4883	4.0383	5.97756	4.7434	3.75147	5.92515	5.11244	4.07943	4.34009	4.37329	4.76284	4.84484	4.72579	5.69995	3.85284	4.34043	4.8891	5.70807	6.02954	5.01581	3.966	5.04182	5.45005	5.43106
CACNA1G	0.020792	0.1187	0.024988	0.11565	0.0447514	0.0339221	0.050719	0.00715542	0.000188885	0.835078	0.0171582	0.0142743	0.09857	0.000377771	0.512726	0.863523	0.0483769	0.0465625	0.0552409	0.000566656	0.0259861	0.271078	0.0239448	0.000377771	0	0.0097796	0.000566656	0.0335587	0.260793	0.0097796	0.0287523	0.0160686	0.0107148	0.0222706	0.00696654	0.368968	0.0177193	0.0170637	0.0396175	0.0355717	0.0183767	0	0.0150188	0.207335	0.178108	0	0.0397941	0.298476	0.0198659
TNFRSF12A	6.30083	7.86012	6.37232	6.99347	7.30605	7.05803	6.49337	5.23094	6.34299	7.11065	7.77003	6.89442	6.58277	3.709	6.25956	4.46937	6.58056	5.77715	8.04117	8.06535	5.16084	8.1943	7.21635	6.30312	2.803	6.19582	5.49315	7.53022	5.33966	8.26013	6.64994	7.49639	7.15038	7.55054	5.11862	6.49438	5.13914	5.65512	5.37812	7.04899	6.88723	5.30406	7.101	6.96867	5.62068	5.01581	6.85976	8.68139	6.54545
DLX6	0.944579	1.8349	2.981	0	0.217536	1.60046	1.47642	1.62843	1.56483	0.0834427	0.0996845	1.76903	0.305718	1.95212	0.606213	0.0648861	2.72195	1.40303	0.226952	0.000566656	1.58671	1.62843	2.03017	0.000377771	1.67491	0.238695	2.84313	0.295052	0	0.989374	0.0287523	1.33469	0.000566656	0.0122185	0	1.56319	3.47342	0.00602397	0.105293	0.25343	0.0626777	0.0285688	0.0150188	0.638466	0.551217	0.215331	0.0735322	0.298476	0.907839
MAP3K9	2.38354	3.34994	2.78602	2.3001	2.52736	2.95398	1.46047	3.39798	1.81074	2.45011	4.34188	1.97182	2.72446	2.43403	2.53317	2.77319	3.00412	1.46865	3.4141	1.77191	2.48437	1.72948	2.9062	2.40776	2.36424	2.19822	1.86352	2.98353	3.3216	2.6517	3.54932	2.72768	3.20072	2.39306	2.43929	2.41985	2.95709	2.73735	2.08117	2.16005	2.21078	2.70733	1.68937	2.12686	2.26979	1.56598	1.93979	1.29584	1.3455
RALA	5.43753	4.94814	4.4945	4.99754	5.61829	4.92978	5.35876	4.17222	5.2312	4.91404	5.19639	5.39843	5.46687	6.46625	5.18368	6.0994	4.8864	4.96404	5.1875	4.42977	5.78881	5.48886	4.81691	5.66154	5.69283	4.55968	5.4775	4.74525	5.62014	5.51841	5.21293	4.99206	4.91742	4.8427	4.4607	4.45889	5.57709	4.67836	5.83957	5.64447	5.30618	5.16347	4.36611	5.16084	5.53441	5.61114	4.55149	5.1451	6.25674
BAIAP2L1	5.0374	4.73148	3.64507	5.02827	3.91789	5.17506	5.26365	3.45998	5.34962	4.78431	5.84219	4.7384	4.8334	6.06065	4.71023	0.560316	4.88927	4.99046	5.34118	3.2188	5.14287	4.61685	4.32101	5.29707	5.62442	4.69905	4.45433	5.42679	6.01714	4.96384	5.89713	5.11542	4.59648	4.87905	4.45235	3.85402	4.07851	4.70338	5.44775	4.19811	4.91291	5.18768	4.90717	4.99359	4.88555	4.55867	4.65361	3.17525	5.04443
KDM7A	3.13487	2.34708	2.88488	1.62677	0.822134	3.26199	3.87125	2.23824	4.23454	1.5751	2.62854	3.83239	4.61309	4.21842	0.974527	2.39224	3.73945	3.97648	3.70755	1.87689	3.78865	1.79842	2.58245	3.53754	4.06189	3.54594	2.96652	2.79754	3.43058	0.957702	4.76953	3.14959	3.31062	1.57281	3.7533	3.23287	2.37922	3.80243	3.80331	3.6565	2.5363	3.75056	4.20571	0.936107	3.81775	3.4434	3.36277	0.368697	4.07512
ETV1	0.644429	0.52706	0.0465625	1.90474	2.25146	1.52589	0.175117	0.745322	0.294345	2.4775	3.31441	0.266715	0.583538	5.7349	0.0839602	6.57829	0.0483769	0.613429	2.46757	2.16912	0.910145	1.84887	0.615627	2.12497	1.5876	0.0341038	0.586426	0.892244	4.00068	1.38341	0.0763899	0.223781	0.378687	2.13737	1.4418	5.45914	1.44526	1.03592	0.59082	0.466801	0.413239	1.15038	0.428514	0.0980433	1.05613	0.641259	0.987384	3.95261	1.85389
AGK	4.43995	4.37548	4.43446	4.35754	3.81879	3.54953	4.75783	3.8591	5.3574	4.82145	5.18966	4.60793	3.70106	5.46431	4.38166	4.8173	3.77402	4.26612	4.34056	4.7489	4.53337	4.92481	4.26095	4.83772	4.63768	4.17244	4.87172	4.43879	4.20862	4.15022	5.2101	4.42328	3.18744	4.40947	4.0432	3.98079	4.3712	3.19129	3.73753	4.07114	4.62594	3.84367	4.19526	3.92921	4.64929	4.14281	4.42243	4.39891	5.43271
ALDH3B1	3.06553	4.73261	1.78246	5.2961	3.6565	4.90974	3.43804	2.84336	3.11349	2.48946	4.12306	4.88416	5.10267	0.461863	2.35125	1.4411	4.23802	3.45553	5.04182	0.535041	4.23802	2.72786	3.324	4.60736	3.32854	2.13457	4.06394	5.76276	1.5876	5.68381	5.20655	2.31759	2.63623	3.71327	2.417	0.732457	0.304016	4.1786	3.66128	2.50243	5.00722	4.01478	3.78259	3.03921	2.98292	4.20006	3.42034	4.67688	3.31966
TTC22	2.95026	1.50782	1.93635	3.37468	1.07952	3.33019	2.40029	2.32526	2.47271	0.514018	2.03903	2.07911	2.67404	0.582706	1.92455	0.0237596	3.39745	3.4451	3.2335	0.000566656	2.94098	0.603342	0.0239448	2.94208	0.578425	0.585905	3.1815	2.94187	3.78547	2.3795	3.48393	3.50893	0.943701	3.2131	1.55949	0.0108114	4.03787	2.76541	2.64104	3.02842	3.27399	1.86102	2.31576	2.16523	3.77486	2.80071	2.99031	0.0467424	3.27191
PHTF2	3.50072	3.96559	3.24039	3.24698	2.88373	2.47972	3.07787	2.22319	3.70834	4.07688	4.36673	2.87266	2.21554	4.78504	4.37352	4.41286	3.60957	2.31353	4.34491	4.31125	3.67714	4.76615	4.43366	3.80308	3.24175	3.03558	3.30854	2.95294	2.70254	4.00227	3.0303	3.76535	3.98475	2.62927	3.43414	3.51086	3.33872	2.18669	2.91909	3.16167	3.41561	2.57312	2.2435	4.57357	3.57616	3.19802	3.32111	3.98353	3.68934
CCL26	0.144937	0	1.02148	0	3.25197	0.78414	0.597431	0.70396	1.82161	0.531889	0	0.551645	0	0.000377771	0.110729	0.10838	0.259641	0	0.572016	0.000566656	0.104082	1.4284	2.76488	1.32904	1.06376	2.27585	2.03255	1.64864	0.517293	0.613429	4.62965	0.223781	2.08051	1.50782	0	0	2.98502	1.0636	0	0.599066	0.344819	1.37193	1.50181	0.0732552	2.69615	0	0.809862	2.289	0.471704
FARP2	4.80465	5.22746	4.46356	4.89772	3.27017	4.23342	3.83591	4.17012	4.08324	4.34068	4.33628	3.55678	4.45851	4.09129	4.2502	3.83469	4.37369	4.10778	4.12376	4.06121	4.6831	3.16646	4.62628	4.2805	4.3371	4.8479	3.81903	4.09362	4.56191	3.96538	4.59306	2.93753	3.98353	4.17184	4.40849	4.63703	3.56797	4.60417	5.09931	4.49157	4.60124	4.16509	4.16654	3.66349	4.20658	4.84862	4.6919	4.37995	3.477
USH1C	6.45815	4.37925	3.1451	5.91496	0.740007	6.65421	6.93453	5.97439	5.78881	2.19667	0.0322685	7.14687	6.28298	1.68793	5.69684	4.89022	7.63065	7.12339	5.42702	0.202508	6.28344	2.6604	0.0924936	5.88434	0.0815145	7.59412	6.45074	6.87546	4.48221	0.0423666	6.55847	6.76227	0.623183	5.67654	4.53	0.0231127	0.88302	6.95258	7.50796	6.275	6.86116	6.84743	7.99463	5.66093	5.06738	7.11584	6.07523	0.067299	6.00308
GGCT	7.62165	6.59169	6.74755	7.58917	6.69166	6.40422	7.27924	6.84904	7.33363	5.98032	7.40481	7.11414	5.76779	7.7637	6.04061	7.30889	6.50821	7.101	6.68344	6.18724	7.87248	6.84317	7.11065	7.76664	7.2426	6.28885	7.66638	5.97123	5.32946	6.89728	6.0658	7.1188	6.78445	7.00992	6.13068	5.89493	7.1816	6.49123	7.42844	7.40481	7.02404	6.79117	6.35449	6.31975	6.91275	7.48412	6.42119	5.26805	7.45805
DBF4	4.35194	4.79955	4.10391	4.5148	3.89142	3.3533	5.12918	4.07594	5.45967	5.36336	4.69288	4.75414	3.60098	5.08482	4.81782	5.54629	4.10217	3.7694	5.2929	5.06619	4.97703	5.92729	5.26466	5.04893	5.08787	4.15931	5.29176	4.17702	3.92548	4.7728	4.55786	5.19562	3.66719	4.23967	3.85042	4.32936	3.59427	4.19272	4.75287	5.2724	4.63996	4.43545	4.39641	4.25548	5.17229	4.37701	4.15188	4.69796	5.42821
TBXA2R	0.0601272	0.108609	0.024988	0.0298584	0.205903	0.110901	0.050719	0.0458493	0.0749498	0.980281	0.0678442	0.111417	0.0339221	0.504772	0	0.32701	0.00715542	0.0293061	0.0763769	1.2783	0.130211	0.532363	0.0924936	0.0719421	0	0	0.000566656	0.195802	0.38943	0.51152	0.0287523	0	0.021542	0.260793	0	1.86229	0.00254437	0.0434914	0.0728801	0.0483769	0.0183767	0	0.0697518	0.0191285	0.0467424	0	0.157199	1.57856	0
IFRD1	3.86312	4.69531	4.90974	4.65659	4.87905	4.91498	5.59266	3.7755	4.80294	4.55059	4.80062	4.85406	4.97658	4.91625	5.25046	6.42119	6.59433	5.73237	6.87688	4.66298	4.90145	6.55233	3.86622	4.98471	5.86205	3.90757	4.72579	5.5558	4.92912	4.47043	5.08978	5.90401	5.91025	5.63581	4.01984	3.82821	4.71645	4.87974	4.86697	5.22768	4.38149	4.20886	5.9507	5.56138	4.87346	4.46974	3.41301	3.67579	5.82278
LGALS14	0	0	0.0348367	0	0	0.0696217	0.000188885	0	0.000188885	0	0	0	0	2.17039	0.614357	0	0.0193137	0.28977	0	0.000566656	0	0.45905	0	0.000377771	0	0	0.000566656	0	0	0.0834427	0	0	0.0499052	0	0	0	0	0	0	0.000275149	0.0331917	0	0	0.600304	0	0	0	0.126951	0.206066
COX10	3.70755	1.75242	3.76027	3.27928	2.52736	3.81601	3.48161	4.0879	3.36475	4.19422	2.88398	3.5217	3.67879	3.73097	2.96256	2.87416	3.05122	3.31533	2.97166	3.72147	3.65475	3.70755	3.64393	3.22213	3.59686	3.70023	3.23244	2.48296	3.47429	2.95809	3.68671	2.96723	2.96548	3.00899	4.2364	2.54733	2.9144	4.09443	3.68627	3.60751	3.6869	4.09291	3.50957	2.96885	3.4768	3.3216	3.56065	3.65137	3.61118
GTF2IRD1	5.16294	5.26974	4.65187	4.80212	4.5159	5.33225	5.04585	4.52211	5.08879	3.86841	4.32429	5.62041	4.60367	4.87798	3.94867	4.48462	4.90675	5.17946	5.85282	3.73436	6.51562	4.7896	4.51128	4.84975	5.40824	5.46875	5.47842	6.1889	4.71388	4.80913	5.33817	5.15457	4.14726	5.48962	5.42679	4.37201	4.14963	5.20923	4.63181	5.43398	4.91291	5.4837	5.81259	3.9319	5.37088	5.59516	5.49905	4.72154	5.51763
PAF1	4.86159	5.45217	5.54629	6.09819	6.18847	5.02393	5.01869	5.29151	4.34411	5.57763	4.86975	5.11156	4.96404	5.54144	5.38404	4.80143	5.65957	4.45104	5.574	4.72379	4.59497	5.72666	5.57197	4.42287	5.42025	5.09391	4.15375	4.51906	5.54725	5.24554	4.85102	5.11099	5.31616	4.95063	5.10669	5.49079	5.20597	5.24695	5.1611	4.95409	5.25377	4.72507	5.4764	5.52485	5.33846	4.55622	5.28656	5.9799	4.8971
VPS41	4.42388	5.00652	2.91694	4.08038	4.16907	3.98669	3.9589	3.88156	3.50979	4.32448	4.44018	4.48277	4.87757	5.47117	4.15207	4.2753	3.89863	3.93915	5.51165	3.63454	4.11948	4.08929	3.72275	4.36173	4.62806	3.30691	3.44649	4.25266	4.74138	5.38502	3.62131	4.22991	4.34683	3.76285	4.40705	4.72029	5.11099	3.95549	4.13438	3.95938	4.60193	4.15134	3.42984	4.20703	3.69585	3.78097	3.79111	4.32122	3.71615
ARHGAP44	3.0976	0.884343	3.21954	0.577612	0.52939	0.442126	0.533466	0.0458493	0.537471	1.98307	1.13376	0.193588	2.79815	0.155801	0.917021	0.050719	0.60067	0.151438	0.800336	2.12019	1.58671	1.15464	2.64442	0.265964	0.565796	0.986391	1.51651	0.195802	0.783151	0.709562	0.121844	0.353613	3.54219	0.157246	2.5363	1.57281	2.15513	1.61627	1.09177	0.70986	0.706017	0.12051	0.177064	0.788861	1.4389	0.632878	3.79979	1.11971	0.957702
ELAC2	5.03215	4.84105	4.48709	4.7774	5.07754	5.26545	4.45037	5.85135	4.88327	6.31652	4.56885	4.71524	5.00234	4.8725	4.96829	5.01464	4.49592	4.75697	4.49119	5.32919	5.09127	5.66424	5.91025	4.88069	5.2652	5.10147	4.21243	4.3785	4.87974	4.50457	5.39533	5.0439	6.06394	5.18768	5.51108	4.97329	4.98171	5.47345	5.13283	5.1891	4.77599	5.44775	4.89287	4.6897	5.6171	5.08376	5.74211	5.50605	4.62841
SCIN	3.55977	1.69652	0.14499	1.79185	0.398572	4.06316	0.88302	0.721968	1.64982	0.0675673	5.69315	0.577864	0.0698034	6.3786	0.173667	4.6708	0.289203	0.349264	0.186126	0.000566656	0.977599	0.133498	1.03951	2.54902	0.554275	0.108789	1.91107	0.215655	1.80091	0.344745	0.188885	2.69932	0.805304	0.43419	1.13834	0.843572	1.15362	0.87966	2.79381	3.61781	4.41484	2.06975	0.708919	0.420548	2.02334	2.1171	0.306073	0.522917	2.47214
ARSD	4.4098	3.94133	2.57585	3.78386	4.60072	4.67756	5.02254	5.14618	3.91228	1.64935	5.19706	4.93433	4.04729	0.168645	1.38294	2.92562	4.23113	4.57666	3.5725	2.24414	3.39992	3.23856	3.08989	4.91587	4.40046	4.67816	4.62806	2.17985	1.48732	2.63797	4.29901	2.81475	2.86974	2.48473	3.85284	2.39962	1.45951	4.95242	5.42474	4.44148	3.94884	4.18734	3.84424	1.4788	2.30504	5.66029	3.45483	2.51174	3.70951
PNPLA4	3.81111	2.96794	3.46519	2.21529	4.67776	1.23902	4.9916	3.4983	4.53947	3.20444	3.54758	4.74548	2.65545	4.33525	3.39344	4.31241	3.21613	3.70139	3.32491	3.29812	3.15518	4.64929	3.89529	4.03331	4.81961	3.07662	5.10476	2.25759	3.63324	2.71319	2.78343	1.73964	3.21812	3.37861	3.23015	3.28743	3.78368	4.87172	3.60903	3.069	4.07026	2.23853	3.53904	2.66275	3.18003	3.97512	3.15619	2.50054	4.68157
MYH13	0	0.0344964	0	0	0	0	0.000188885	0	0.0749498	0	0	0	0.0259861	0.000377771	0	0	0	0	0	0.000566656	0	0	0	0.000377771	0	0	0.000566656	0	0	0	0	0	0.183756	0	0	0	0	0.386226	0	0.000275149	0.0889187	0.0285688	0.0150188	0	0	0	2.69349	0	0
ADIPOR2	5.35508	5.77243	5.23728	5.25739	5.48643	6.1499	5.47781	5.21593	5.17969	5.38628	5.79176	5.62663	5.76336	5.45814	5.86947	4.86116	5.48755	5.30336	4.9959	4.60992	5.25739	5.12531	4.6846	5.77438	5.57043	5.44254	5.13164	5.37373	5.36284	5.33846	4.45322	6.49387	5.26948	5.34886	4.7923	5.08406	5.74441	5.4117	5.49744	5.74211	5.22895	4.87363	6.67712	5.6337	5.32162	4.90675	4.73697	4.63238	6.23705
CDKL3	0.532821	1.60314	0.848671	0.604962	0.72071	1.27259	1.40839	0.75889	1.06733	1.52351	0.423622	0.781838	1.34592	1.82453	0.967455	1.22189	0.849628	1.0339	1.48956	1.35962	0.547049	1.87953	1.92033	0.690807	1.79943	0.543956	1.711	1.27525	0.507756	0.344745	0.888871	0.656694	2.1112	0.641259	0.756308	2.28178	0.699729	0.806779	0.662003	0.485528	0.751084	1.27259	0.726717	1.03994	0.388527	0.302558	0.459556	1.24853	0.991186
UPP2	0	0.129172	0	0	0	0	0.000188885	0.00715542	0.000188885	0.0344149	0	0	0	0.295287	0	0	0	0	0.0861154	0.000566656	0.0259861	0	0	0.000377771	0.0192817	0.021542	0.000566656	0	0.049618	0	0.0763899	0	0	0	0	0.047515	0.0120501	0	0	0.000275149	0	0.0285688	0	0	0.0216337	0	0	0.067299	0
PRSS21	0.0802678	0.0344964	0.024988	0.137186	0.0769315	0.149909	0.000188885	0.698144	0.000188885	0	1.86128	0.111417	0.09857	0.000377771	0	1.36648	0.197606	0.186038	7.34365	0.159041	0.0779687	0.0419893	0.0698034	0.22535	4.9235	0	0.000566656	0.0335587	0	1.24267	0.09857	0	0.0107148	0.0222706	0	0.0924936	6.36292	0.0170637	0.105293	0.167466	0.0183767	0.09857	0.0242717	0	0.0802678	0	0.0572406	0	0
MARK4	2.57369	4.00271	4.22345	3.02576	3.51769	3.37166	2.68245	3.14372	2.77965	3.45242	3.37782	2.50366	2.42375	4.10336	2.74334	2.19634	3.99074	3.01056	3.49949	3.1878	1.65699	2.16094	2.7629	2.48757	3.01718	2.92894	3.08644	2.98585	3.88035	2.67903	2.93616	2.37201	4.09807	2.87086	3.43906	4.28433	4.06475	2.69177	3.35672	2.79273	3.33657	2.21584	2.56323	3.05181	2.89465	2.15319	2.76387	4.43949	3.08631
PROM1	5.77649	0.157484	6.39398	5.52935	1.7184	0.395154	5.24316	5.13257	3.79804	3.59566	0.118657	0.145344	0.121361	5.48066	5.59895	0.0361242	3.65275	0.63396	0.226952	0.202508	3.38751	0.118265	0.0924936	0.385562	3.9666	6.94062	0.185995	0.576801	0.107918	0.25343	5.02509	0.998345	0.10838	3.33081	6.95382	0.107137	0.0177193	5.26914	3.8603	3.49928	1.33328	5.73361	2.49031	6.01017	4.52944	4.58876	0.0572406	0.62645	0.366497
CCDC124	6.74177	5.65718	6.92472	6.72488	7.19567	6.45713	5.56887	7.16078	5.32486	7.20387	5.17057	6.56605	6.275	5.06425	5.97085	6.44982	6.53727	6.28154	6.83554	7.18756	7.22598	6.75485	6.87469	4.38539	6.41577	6.91938	5.85913	5.95851	7.42844	6.79392	6.6078	6.57471	5.98444	6.46421	6.66107	7.29023	6.80052	6.96138	6.74863	6.94237	6.52949	6.44193	6.54895	6.51906	7.3028	6.13513	7.03023	7.19396	5.92244
CEACAM21	0	0.0545237	0.743679	0	0	0.625025	0.507053	0.0576501	0.000188885	0.0344149	0	0.577864	0	0.000377771	0	0	0.914571	0.134897	0.12884	0.000566656	0.186213	2.47296	0	0.09857	0	0.0849879	0.405055	0.0871512	1.00433	0.154628	0	0	0.0802678	0.00396101	0.966609	0.220326	0	0.0289357	0.119987	0.000275149	0.261315	0.0285688	1.58194	0	0	0	0.346949	0.126951	0.0833896
PAFAH1B1	5.30291	5.03976	5.92058	4.70894	5.30482	5.16165	4.85954	5.48427	4.79919	5.61329	5.43906	5.7572	6.14605	4.9322	6.15547	5.31568	5.14133	4.7728	5.04513	5.09519	4.40046	5.40581	5.82548	5.31861	5.747	4.73127	4.77999	5.21672	5.25989	5.11417	4.58254	5.42474	5.84933	5.49315	5.05154	5.79772	5.5661	5.76088	5.28353	4.47578	5.21914	4.66669	4.93112	5.73156	5.13035	4.66694	4.89135	5.51389	5.091
NOS2	0.779457	0.832315	0.192328	0	0.624384	3.01606	0.235278	2.417	1.24161	0	0.0171582	2.28097	0.636566	0.000377771	4.40363	0.0118319	0.613735	0.099588	2.97524	0.0683075	0.496711	0.616967	1.40492	1.13388	0.655634	0.0595088	0.185995	0.242542	0.277627	1.78074	0.812647	2.0022	0.710424	0.147103	3.00789	0.0764045	0.0432836	0.690513	1.30243	0.241567	1.10135	0.265397	1.11704	3.56712	0.129347	0	0.0900508	0.0259861	1.86912
DNAH9	0	0	0.355366	0.178026	0	0	0.000188885	0	0.000188885	0	0	0.095692	0.0198659	0.000377771	0	0	0.000755542	0.0293061	0	0.0683075	0	0.254512	0.0239448	0.000377771	0.0515328	0.314919	0.000566656	0.0458493	0.107918	0.0639006	0.0287523	0.0160686	0.00240132	0	0.25426	0.0108114	0.0583226	0.118085	0	0.000275149	0.0626777	0.0285688	0	0.164204	0.0216337	0.0463213	0.0397941	0	0
KIAA0100	5.76276	6.56944	5.76336	6.11447	4.95339	5.68243	5.07164	6.07148	4.73067	5.89077	4.97329	5.01918	5.98362	4.42092	5.73819	5.15913	5.92729	6.07653	5.43783	6.10066	5.52388	5.45814	5.74441	5.57736	5.52098	5.46208	4.48929	5.56368	5.30097	5.85323	5.99522	5.40461	5.64712	5.4923	5.97952	6.18967	5.87797	5.89788	5.29204	5.1637	5.14388	5.91496	4.97073	5.34589	6.03732	5.7191	5.89283	5.78323	4.71753
SLC13A2	4.66437	0	0.0153929	0	0.0237596	0.0144595	1.32169	0.939232	0.63396	0	0	0.0786677	0	0.000377771	0.881706	0.0237596	0.0969949	0.413239	0.00527029	0.000566656	0	0	0.0480118	0.265964	0	1.67419	0.92622	0	0	0	0	0.0358894	0	0	0	0	0.00254437	0.397118	0	2.2484	1.17599	0	0.0346595	0.189392	0	0.536977	0	0	0.355366
GAS7	0.455174	0.410309	0.128161	0.24155	0.187188	1.251	0.304016	0.79414	0.157246	0.799504	0.137339	2.14276	1.4487	0.000377771	0.0341038	0.0361242	0.303322	0.0465625	0.145636	0.535041	0.496711	0.189592	1.03088	0.0719421	0.0815145	0.665636	0.000566656	0.688049	0.0331917	0.0298584	0.121844	0.149599	0.119121	0.104935	0.627146	0.301158	0.692812	1.28957	0.244875	0.796069	0.0889187	2.44242	0.165646	0.373454	0.150436	0.963214	0.904792	0.067299	0.0640953
TRAPPC6A	5.29421	5.57289	4.02017	5.99108	4.97162	4.75783	6.00496	5.70938	6.39235	2.2963	5.96244	6.35842	5.30976	5.4554	4.34392	3.16816	6.14825	6.72488	5.28092	2.00712	5.54385	5.08902	3.65495	5.69154	4.75743	5.74409	6.30083	5.5433	6.2357	5.33281	5.69283	4.57557	6.30496	5.12115	5.79431	3.9854	6.02327	6.60646	7.6639	5.12695	5.18993	6.24954	5.51283	5.32731	3.48466	6.44046	5.27048	3.23548	5.62129
MATK	0.0403363	0.195756	0.024988	0.374751	0.0662049	0.0903072	0.000188885	0.104446	0.0398058	0.0675673	0	0.238844	0	0.000377771	0.471297	0.0361242	0.0754829	0.0465625	2.99618	0.371156	0	0.189592	0.0924936	0.290084	0.0192817	0.0097796	0.000566656	0.0458493	0.049618	0.118265	0.0763899	0.114808	0.0566494	0.0534194	0	4.51283	3.30105	0.0289357	0.258271	0.10527	0.117554	0.0545237	0.0697518	0.0980433	0.0097796	0.160066	0.10697	0.16749	0.103231
CEACAM7	0.340026	0.0458493	5.32112	0.754388	0	5.01286	1.69963	0.690807	1.05477	0	0.0903072	0.747365	0.243986	0.195846	0.623282	0	2.42375	4.52909	0	0.000566656	1.98686	0	0	1.49131	0.15877	0.0341038	3.98633	0.0335587	1.12211	0	0.121844	0.149599	0.0107148	0.0222706	0.488963	0	0.127282	0.506145	0.470496	0.000275149	2.17852	0.0775266	0.243908	0.672351	0.545388	0	0.486966	0	4.46498
CD79B	0	1.03769	0.230354	0.11565	0.0662049	0.26179	0.116627	0.197151	0.000188885	0.295962	0	0.127631	0.543536	0.000377771	0.0467424	0.0237596	0.757206	0.0642622	0.168393	0.000566656	0.0779687	0.254512	0.229002	0.0452037	0.06707	0.0341038	0.104082	0.22535	0.354183	0.0639006	0.208705	0.130211	0.351846	0.116464	0.0337439	0.179544	0.104082	0.325604	0.370142	1.81695	0.205234	0.205903	0.0816765	0.089796	0	1.3038	0.140147	0.16749	0.341763
SCN4A	0	0.108609	0.110551	0	0.00583509	0.129766	0.0341038	0.0809779	0.0398058	0.26469	0	0.161824	0.801281	0.000377771	0	0	0.0483769	0.230116	0.0142743	0.000566656	0.0529354	0.0611702	0	0.368832	0.66825	0.108789	0.000566656	0.0979525	0	0.0195552	0.0287523	0.0160686	0.197757	0.0335587	0.0769315	0.0108114	0.994202	0.438372	0.0396175	0.0355717	0.454539	0	0.140147	0.00377212	0.0341038	0	0.020792	0.0467424	0.471704
ST7L	3.62706	3.91539	4.13362	4.30261	3.27017	3.87776	4.17093	4.53234	3.98311	3.00095	3.28139	4.14669	4.17518	4.35309	3.025	3.78493	3.75147	3.54887	3.4589	4.23193	3.8302	4.68157	3.73042	3.89074	3.23146	3.56975	4.18388	3.91129	3.42191	3.52544	4.323	3.94189	3.36619	4.32221	4.28065	4.67234	2.79531	3.85021	3.40321	3.48927	3.34637	4.24067	4.4034	2.92871	3.56557	4.4607	3.92343	4.00476	3.95515
TKTL1	0	0.0652206	0	0.0298584	0.0339221	0.0696217	0.0341038	0	0.0398058	0.0509632	0	0.0461992	0.0259861	0.254682	0.173667	0.525366	0.0416403	0	0	0.000566656	0.130211	4.25491	0	0.125756	1.17304	0.0097796	0.000566656	0.0335587	0	0	0	0.0572406	0.850522	0.0834427	0	0	0	0.0434914	0	0.000275149	0.790556	0	0.0242717	0.148039	0	0.0344437	0	0	0.0833896
PAX6	2.51093	2.33106	1.28871	0.11565	4.38709	0	0.386794	0.0693752	0.427491	1.88443	0.0171582	0.789972	1.88923	1.12561	0.247149	0.935555	0.705547	0.186038	4.42567	0.202508	0.481075	4.41808	1.72216	0.727694	0.114333	0.270994	1.29353	3.47451	0.049618	3.40469	0.09857	2.38554	0.0683614	3.98169	0.158944	7.62941	0.744634	3.37766	2.43726	1.48136	0.180885	1.39735	4.35295	0.130029	0.178108	0.41779	0.843885	3.98669	0.32701
RPUSD1	5.52962	4.30498	5.39604	5.0521	4.5245	4.30839	4.55573	5.77477	3.75075	5.66253	3.10456	5.46779	3.9802	3.30309	4.43404	5.30026	4.01312	4.56951	5.05976	5.62819	5.52388	4.7934	5.14413	3.77995	4.53099	5.22968	4.42685	4.00951	3.51557	4.80976	4.98866	5.32375	4.72069	4.96384	4.51188	4.56661	4.36192	4.84566	4.16117	5.20494	4.58959	4.46783	5.56534	4.63199	5.17328	5.30026	5.13989	4.69531	3.63014
RHBDF1	4.81384	5.17749	3.88035	6.53244	4.79972	4.97	5.08551	3.61259	4.93112	2.37457	4.63583	5.36367	3.0672	4.58274	4.66694	1.16409	4.59822	4.52736	5.44895	4.80143	4.7815	3.52788	4.21378	4.79187	4.32353	5.68515	4.90999	5.76712	4.83639	4.97118	5.14793	5.19926	5.96454	4.85701	3.84756	5.3913	3.58699	4.11502	4.28823	3.64956	5.21983	5.00427	5.61829	5.17899	5.44691	4.2894	4.20444	4.42001	4.25511
LUC7L	4.58343	5.00863	4.46559	4.93294	4.43073	4.31338	5.41705	3.88347	5.21382	4.89914	5.24316	4.72507	5.36501	4.86975	5.05867	5.90113	3.78991	6.43095	4.51821	5.92312	4.78364	5.01606	5.09881	4.10251	5.28048	5.92279	5.13257	5.6355	3.87776	4.48381	5.53678	5.13433	5.96759	4.61497	5.64808	6.3469	4.37733	4.52211	4.67375	5.35548	4.46706	5.41995	5.56911	5.30837	5.36211	5.89646	5.60643	4.10185	4.78845
CACNA2D2	0.719843	0.493172	1.85219	1.03138	0.443248	0.167693	0.261315	0.494681	0.488698	2.18219	0.0458493	0.52731	0.176651	1.10571	0.208924	6.48005	0.57849	1.63952	0.410532	0.737299	0.895163	0.692438	0.375079	0.265964	1.22672	0.3607	0.781505	0.342772	2.40555	0.154628	0.515607	0.167693	0.208846	0.260793	0.292602	3.23419	0.752264	0.699925	0.824805	0.623382	0.615349	0.855005	0.420037	0.0816765	0.26469	0.674005	0.879463	0.0873623	0.341763
BAIAP3	1.55114	3.81124	2.15937	2.51224	1.21291	1.22159	1.59645	1.21423	1.65925	2.07387	1.68885	2.79273	2.82713	3.74555	1.14646	1.273	1.5376	2.00879	3.14863	0.979416	1.74852	1.04696	1.01215	1.02549	1.27697	2.31936	0.50979	3.57697	2.05508	1.96336	1.09757	1.02482	2.63623	2.25994	1.24423	1.91512	0.78561	1.36569	2.33381	2.77656	2.90455	1.15706	2.49684	1.10508	2.14954	3.13197	3.01014	0.956214	2.02876
TSR3	5.85074	5.19348	5.73156	5.47927	5.31457	5.50782	5.40489	5.55178	5.15538	5.40312	4.56532	5.69022	4.71343	4.35876	5.30336	5.45941	4.64786	5.24574	5.7142	6.01714	5.57289	5.83914	5.36132	4.70871	5.27805	5.65611	5.09595	5.36928	4.69531	5.93352	5.11293	5.78915	5.31544	5.79836	5.20543	5.40371	5.17596	5.34557	4.65641	5.07072	5.68485	5.12531	5.56138	5.31182	5.76746	5.93193	5.43072	5.84641	4.72154
PIGQ	4.72954	4.89618	4.33375	4.69029	4.49257	3.92074	4.68047	4.4435	4.38539	2.62557	4.60755	4.62712	3.70307	3.92302	3.6927	4.75112	4.10109	4.86047	4.61645	5.4448	4.32653	4.55008	4.2456	4.1449	4.19015	4.77511	4.0383	3.87433	3.49624	5.05043	4.86603	4.47043	5.38894	4.59586	5.65345	5.01064	5.01532	4.43221	3.60098	4.13984	4.87026	4.54581	5.38454	3.83114	4.75805	4.54186	4.94376	4.91242	3.81363
CRAMP1	3.55551	3.24214	3.50277	3.25509	3.26498	2.70756	3.02817	3.64269	2.97643	3.59857	2.24386	3.10394	3.7018	3.10588	3.09678	4.11692	2.48223	3.32731	3.13286	3.88327	3.14391	2.046	3.43161	2.95377	3.96888	4.09107	2.27625	3.18452	3.49624	3.39511	3.12247	3.66735	3.6607	3.28293	3.37804	3.88954	2.86062	2.83878	2.79785	3.03288	3.75538	3.15397	3.66823	3.2449	3.23983	3.45827	3.27211	2.99251	1.75387
TEAD3	3.93738	3.48037	3.68709	4.25804	4.54871	4.07835	4.04033	3.61138	3.73646	3.31378	4.43274	3.55678	3.49702	0.143401	4.89796	1.0166	4.65095	3.73927	3.3061	3.41976	3.8144	2.78319	3.50453	3.64524	4.6831	3.75723	3.55382	4.05343	4.34552	4.25929	3.82469	3.56939	5.3561	3.99396	3.79477	2.8005	3.24402	3.51751	3.72236	3.42573	4.5161	3.5312	3.79276	5.26365	3.39259	4.07114	3.79411	3.04308	3.56026
SELE	0	0	0.0348367	0	0	0	0.050719	0	0.000188885	0	0	0	0	0.000377771	0	0.0118319	0	0	0	0.000566656	0.0259861	0	0	0.000377771	0.0192817	0.189805	0.0574258	0.00396101	0	0	0.146251	0	0.0634264	0.0335587	0	0.812862	0.0355717	0	0	0.000275149	0	0	0.0150188	0	0	0	0	0	0.0198659
DNAJC11	5.48935	5.61268	5.77649	5.4164	4.85303	5.16224	4.55043	5.69594	4.49056	5.9095	4.37788	4.47211	5.22609	4.81017	5.22968	5.53324	5.14969	4.86159	5.37967	5.17666	5.62908	4.51351	5.34227	4.58254	5.68545	5.17596	3.62765	4.00211	5.30314	4.91124	4.62464	4.80893	5.17723	4.52377	5.74863	4.53997	4.98568	5.49284	4.736	5.32063	5.03477	5.65827	4.78897	4.80414	5.9171	5.18312	5.79693	4.72464	4.44515
FMO3	0	0	0	0	0	0.0510876	0.000188885	0.00715542	0.000188885	0	0	0.0142743	0.0859024	0.000377771	0.0600285	0	0	0	0.0237596	0.000566656	0	0.01949	0	0.000377771	0	0.0341038	0.000566656	0	0	0	0.0287523	0.0358894	0	0	0	0.0108114	0.0120501	0.0434914	0	0.115357	0.251494	0	0.0150188	0.106707	0	0.0344437	0	1.77245	0.0640953
MYLIP	3.95684	3.30391	2.46328	2.95505	1.75934	2.34358	3.56886	3.23615	3.89745	1.78606	3.64541	3.57018	2.97691	4.89089	2.87938	3.24885	4.12967	3.45262	2.32323	2.65361	3.53512	1.97368	2.07828	2.54902	3.06472	3.77298	3.78515	2.53406	3.11802	3.21635	2.34325	2.90279	5.58858	2.92681	3.33106	0.508355	3.85474	2.43106	3.60519	2.40623	3.80157	3.22908	2.95647	2.99684	2.37061	3.04736	2.64713	0.396383	2.40149
NOX1	5.25137	0.0344964	2.04749	4.14806	0.119295	5.463	4.38305	1.63371	5.50522	0.0834427	0.293366	3.5457	0	0.0590414	4.76615	0.0237596	2.79201	3.7165	0.578065	0.000566656	2.74194	0.01949	0.0698034	4.75724	3.33678	3.30266	4.15746	2.11173	0.0331917	0.537591	4.2412	0.608605	0.0107148	0.385073	0.0153929	0	0.00706098	4.3427	0.700195	5.38596	6.213	6.02406	3.53904	4.30513	0.241484	5.699	4.35911	0	3.91597
E2F2	3.72356	2.29187	3.11503	1.42562	1.58503	1.67754	2.20694	2.99662	2.54263	3.32881	2.46328	1.47672	2.07911	4.01875	2.2674	3.68806	0.683722	1.28663	2.09831	2.95919	3.59089	1.47347	2.83485	3.11503	3.84208	1.58503	2.3183	1.20472	2.63667	2.17985	2.30593	3.05456	1.04142	0.722722	2.85451	2.82125	1.91355	2.77832	1.60392	2.22828	3.04396	2.28783	2.84151	1.65699	3.4532	2.1934	3.04435	1.68885	2.30329
PSMB1	8.06535	8.53089	8.24734	8.46587	8.41012	8.09287	8.55606	7.96077	8.45397	8.65513	8.07777	8.76066	8.06535	8.05822	8.41944	8.05456	8.82717	7.65615	6.98418	8.04417	8.22485	8.41474	8.58145	9.35487	8.31221	7.00846	8.46587	7.87248	6.36999	8.50272	7.67387	8.77505	8.15594	7.91541	8.02012	8.03463	8.04758	8.30237	8.45397	8.23838	8.22943	7.85109	8.11541	8.31652	7.95457	8.27062	8.50844	7.26091	7.6639
SYN1	0.205078	0.421412	0.628895	0.259363	0.00583509	0	0.290539	0.0311796	0.000188885	0.504388	0	0.0461992	0.116857	4.48691	0.0467424	3.20724	0.0339221	0.0642622	0.0661559	0.408579	0.104082	0.322849	0.182623	1.05219	0.77417	0.0465625	0.104082	0.0662089	0.049618	0.129159	0	0.077013	0.0566494	0.104935	0.237865	0.732457	0.0823872	0.397118	0	0.583265	0.0331917	0.0775266	0.0346595	0.0545237	0.323819	0.0866073	0.020792	0.188308	0
JARID2	2.20892	2.83548	3.03369	2.57492	3.9691	2.3676	2.12019	3.02104	2.2671	3.27107	2.19457	1.96305	2.17655	3.2147	2.69349	2.07614	3.09134	2.52211	1.78911	2.134	2.60531	1.72948	2.56584	1.50516	2.61218	2.85561	2.18152	1.73649	3.0303	3.92225	2.44769	2.28937	5.23575	2.22421	3.74338	3.15307	4.51104	1.62072	2.24386	2.07828	2.11773	2.17413	2.15907	2.68455	2.20555	2.53218	3.07764	3.35844	1.6985
CDKL5	0.455174	0.827189	0.894895	1.01437	0.417332	0.943966	0.973665	0.690807	0.240921	0.607151	0.992765	0.294283	0.366336	0.143401	2.05076	0.76639	2.79838	0.372988	0.831479	1.07022	0.381237	0.558956	0.960595	1.82525	0.988014	1.12119	0.857842	0.495341	0.725615	0.718235	0.989968	1.16706	0.973353	0.356569	0.383034	0.179544	0.711492	0.233605	0.478251	0.134604	0.626674	0.520468	0.140147	1.45728	0.363177	0.0978617	0.662942	1.09878	0.422796
CAMK1G	0	0.0397941	0	0	0.315861	0.0339221	0.0341038	0.00715542	0.000188885	0	0	0	0	0.000377771	0.0467424	0	0.0193137	0.0136204	0.0342091	0.0683075	0.0529354	0.01949	0	0.000377771	0.0192817	0	0.000566656	0.0552409	0	0.0097796	0.0287523	0.0572406	0.0566494	0.00396101	0.0153929	0	0	0.0289357	0	0.000275149	0.0183767	0	0.0467424	0.0816765	0	0	0	1.92888	0
CDK11A	5.51928	5.15677	4.26019	5.32405	5.09905	4.52599	5.76805	4.91422	4.18532	5.0537	4.07066	4.1181	6.59498	3.87747	4.56472	3.65079	5.96962	5.24695	4.82739	6.11149	4.74725	4.4607	4.73184	3.74533	5.6451	5.37701	4.26037	4.57625	5.65664	4.64323	4.74845	5.23933	5.13631	4.93433	4.42544	5.76831	4.57061	5.30232	4.43036	5.24594	4.3024	5.27425	4.89135	5.11442	5.15704	4.86741	5.71883	3.81286	3.71123
NADK	5.69386	5.9737	6.00496	6.07743	5.86127	5.50721	4.75724	5.98289	4.9959	5.52908	4.8784	5.19274	6.46421	5.4117	5.24896	5.87835	5.67217	5.56911	5.77243	6.20305	6.19131	4.54209	5.43879	4.71966	6.02677	5.6395	5.08689	5.61268	5.85813	5.17328	5.02895	5.76962	5.96384	5.76276	6.05021	5.9061	4.94251	5.83466	5.11391	5.66954	5.57344	5.99389	5.43753	5.43906	6.01714	5.7572	6.24623	5.31592	4.78113
TFAP2B	0.020792	0.0146465	0.00602397	0	0.00583509	0	0.000188885	0	0.000188885	0	0.127542	0	0	0.000377771	0	0	0.00715542	0	0	0.000566656	0	0	0	0.000377771	0	0	0.000566656	0.00396101	0	0.107565	0	0	0	0.0122185	0	0	0.108799	0.00602397	0	0.0355717	0.0183767	0	0.00602397	0.01015	0	0.0237596	0	0	0
TFAP2D	0	0	0	0	0	0	0.000188885	0	0.000188885	0	0	0	0	0.000377771	0	0	0	0	0	0.000566656	0	0	0	0.000377771	0	0	0.000566656	0	0	0	0	0	0	0	0	0	0	0	0	0.000275149	0	0	0	0	0	0	0	0	0
DLEC1	0.767467	0.0198659	0.305068	1.10539	0.238769	0.381315	0.101491	0.0938724	0.367497	0.115014	0.209241	0.325604	0.0749498	0.0758533	0.185049	0.0648861	0.174366	0.572843	0.294345	0.867634	0.463415	0.254512	0.182623	0.22535	4.73513	0.641556	0.993609	0.395908	0.426419	0.220971	3.08989	0.869781	0.0683614	0.147103	0.25426	0.248232	0.388955	0.542925	0.413572	0.324491	0.67167	0.445786	0.699925	0.123117	2.3425	0.12884	0.251571	0.0873623	0.269207
CYTH3	3.15716	4.49119	2.88148	1.46329	5.80928	3.17851	2.92935	3.23226	2.91215	3.50184	4.02695	3.64901	3.21337	4.04103	4.60319	1.227	4.56472	2.8595	5.65549	3.14979	4.00436	4.69943	3.80398	4.33767	4.56825	3.08491	2.32659	3.97827	1.61262	6.21986	2.25484	4.90763	4.14045	4.60053	3.50277	3.52848	3.3508	2.71095	4.06595	2.63981	4.00108	3.48218	3.77422	5.11862	4.63583	1.5982	3.19677	3.84779	3.08631
ADAM22	0.455174	2.56926	0.868599	2.31057	0.177048	0.771036	0.805304	2.50692	0.761788	2.19416	0.656694	0.723134	1.31138	2.62348	1.84425	2.7212	0.448335	1.89394	1.13834	2.07828	1.17564	2.75668	2.13041	1.19378	1.08604	1.15231	0.223357	0.64307	1.73276	0.860303	1.20069	0.205739	0.640194	0.496593	1.9833	1.96767	0.920174	1.87217	2.23009	1.66826	0.385278	1.05512	1.43296	1.01176	1.88154	0.349175	0.0900508	1.40664	1.10175
SYPL1	6.49972	6.97495	6.56944	6.62618	5.94943	6.67549	6.82016	6.38601	7.30437	6.21713	6.55338	6.96568	6.63988	5.50661	6.49008	4.89182	6.28154	6.40006	6.59592	5.92729	6.81019	7.20582	6.18724	7.42844	6.6515	6.39181	6.62979	6.45815	5.27589	6.27779	7.95159	6.84243	5.52564	6.22305	6.66425	5.50888	6.14427	6.16705	6.99508	6.80316	6.43095	7.41022	5.98289	6.19669	6.62161	6.48102	6.5092	6.28621	6.79392
CYB561	5.63187	5.83687	6.78184	5.7185	4.86008	5.76779	5.02138	5.75155	3.96538	5.42415	5.92912	4.46974	6.13611	5.53086	4.70291	1.92888	4.56472	5.78981	5.86127	5.26545	5.91433	4.70429	4.99424	4.91362	5.55793	5.25989	4.30463	4.67234	6.34652	6.0261	6.2683	5.06497	5.68277	5.27272	5.77375	2.34105	5.31645	5.49856	5.63818	5.32435	4.45383	5.3757	5.35024	5.07449	5.26105	4.87997	5.94683	3.18744	4.38011
SPAG9	4.27721	5.42252	4.30997	4.18648	5.59294	4.47997	4.28961	4.18284	3.68977	4.82252	4.55821	4.96146	4.82577	3.94399	5.99811	5.02872	5.21186	4.85406	4.23113	4.46192	4.76044	4.76887	4.62049	4.90849	3.94679	3.26634	3.45339	5.09047	4.65574	6.35539	4.36518	5.70568	4.29377	3.97045	4.33845	5.98667	5.04851	5.25739	4.74981	5.2629	3.74033	3.76225	4.96423	5.86314	4.89618	4.15395	4.66455	4.87321	4.59148
CELSR3	3.03416	3.11073	0.914762	3.01079	2.01042	3.24005	2.64138	1.99522	3.12654	1.52351	2.04351	2.62348	3.78547	3.62382	4.03873	4.62628	3.23015	3.55026	3.84612	1.42329	3.98353	2.55291	2.24252	3.19043	3.42796	1.90828	2.52987	2.46785	4.62139	2.32551	1.91674	1.44275	2.36087	2.30468	3.29422	4.20283	1.34081	2.59338	3.83866	2.77345	2.70608	3.09056	4.00859	3.92869	2.22454	3.19899	0.724826	4.21449	3.31245
AASS	0.755263	0.0767066	3.18889	0.29422	2.9234	1.74923	1.28395	1.5982	1.12317	1.62632	1.76202	0.341347	2.17655	0.974527	4.23631	2.86565	3.6607	0.775475	0.294345	4.31459	0.240921	2.68839	3.51314	1.02549	2.44902	1.03331	2.34617	0.74333	1.20376	1.64282	0.0763899	0.114808	0.225049	0.732755	1.58942	3.18412	1.21637	0.856154	1.92188	0.25343	0.216414	0.0545237	0.718732	3.61118	3.52303	2.51492	2.28937	3.06677	1.4459
PLEKHG6	5.36815	3.69147	3.89703	3.90787	4.59938	4.71807	5.13057	3.9427	4.3547	3.26518	5.12269	4.33238	3.56579	3.42135	5.16137	0.0802678	5.60852	5.29261	3.31154	0.535041	5.47117	1.79842	3.00301	3.93562	2.82401	4.03754	4.65881	4.68817	3.10489	3.74977	4.64018	5.52614	3.64132	4.91223	3.31566	0.0924936	3.63603	4.72674	5.43295	3.96252	5.01631	3.90698	5.82413	5.27403	4.14318	3.04285	3.80526	0.229876	5.34777
SS18L2	4.87905	3.43341	4.71058	4.17167	4.3498	4.15897	4.92912	4.87214	5.9612	4.8334	4.8579	5.08767	3.82379	5.04362	4.70666	4.40641	4.47325	4.64502	4.28983	5.79576	4.93197	5.79899	5.07426	4.79361	4.47161	4.97073	6.76369	4.31125	3.37369	3.83511	4.72803	4.66472	4.83027	4.81199	3.83073	4.36956	3.83331	4.26707	5.30122	4.99113	4.35022	4.24067	4.4683	4.80123	4.55328	4.31161	4.19856	4.31976	5.6504
MPND	4.22179	2.52736	3.33935	3.46994	3.28348	3.68495	4.69133	4.02121	4.01948	3.4404	4.35534	3.84779	2.42375	2.48078	3.59211	3.18845	3.76535	3.64888	3.41913	2.96398	3.94434	3.37248	3.88446	3.40349	2.70198	4.20042	4.25188	3.0855	3.59189	3.0303	3.83967	3.78547	2.95246	3.36769	3.72255	3.90772	3.03947	3.63261	4.03004	3.02398	4.19473	3.35518	3.25985	3.808	3.28724	3.84612	4.24292	4.34529	4.28396
MGST1	8.42915	7.75779	9.13453	8.06141	4.5708	7.81958	8.33519	7.37604	7.79613	7.2426	11.0136	6.48005	8.23838	0.721626	7.41022	5.48804	5.26105	7.6752	5.53988	8.51445	8.48654	4.60072	6.93037	8.6142	8.76827	5.10311	8.60049	6.57949	4.07172	7.18861	8.11541	9.18742	6.73349	8.15594	6.85444	0.949616	7.41022	7.15641	8.48037	8.24373	7.18338	7.50089	7.57803	7.50089	8.1981	6.35449	8.69497	3.41581	8.65513
CRY1	3.1494	4.0208	3.90204	3.29075	3.87724	3.86224	2.31961	3.42838	3.36082	3.66187	3.0415	3.05834	3.59857	4.09642	4.25379	3.62789	4.03068	3.22398	3.50251	4.18187	3.4225	4.25062	4.20955	3.73615	4.28134	3.04075	2.54194	3.04098	3.6431	3.44953	3.9983	3.79199	3.55346	3.44425	3.36641	4.45433	3.15541	3.12893	2.49119	3.94099	2.84428	2.90887	2.83714	4.33197	3.81343	2.84624	4.1977	3.14489	2.66509
PGLYRP1	0.144937	0	0.024988	0.999697	0.129146	0	0.000188885	0.0311796	0.000188885	0	0	0.222812	0	0.000377771	0.110729	0.050719	0.013526	0.0642622	0.0965768	1.07022	0.104082	0.0611702	0.375079	0.000377771	0.25426	0.314919	0.104082	0.250353	0.233972	0.0639006	0.440895	0.0358894	0.021542	0	0.208549	0.220326	0.316315	0.325604	0	0.000275149	0.130211	0.741219	0.52706	0.0267869	0.422587	0	0.333223	0	0
NFIX	5.04872	4.39392	4.37909	4.01478	4.45593	4.33789	3.89939	4.66145	3.59385	3.67181	0.428923	4.5815	4.67624	0.0758533	0.587856	3.60504	1.53046	3.73042	2.97524	2.95647	4.76304	1.94945	2.04541	3.52324	3.99199	4.58387	3.16606	3.76624	3.34168	3.1007	3.45218	4.27184	0.119121	3.16742	3.44885	2.82713	3.20574	5.31099	5.13101	4.11094	4.45851	4.20658	4.14318	0.437302	4.3785	4.57357	5.50605	5.43271	3.22973
ST3GAL1	0.0601272	2.1047	2.69996	6.19483	5.33966	0.582706	0.355595	0.346949	1.50943	3.1988	0.0996845	0.111417	1.59433	0.115445	0.949284	0.992575	0.150057	0.0642622	1.86483	4.30742	0.130211	3.11998	0.482713	0.793897	4.23342	2.83407	0.318346	0.518291	1.82092	3.19429	0.121844	1.57403	4.31872	2.68865	1.40573	0.0764045	5.00945	0.0941147	0.234339	0.315385	1.83556	1.23219	0.51627	1.81762	2.82966	0.710188	3.70568	3.02289	2.52623
MMP25	0.553365	0.633387	0.444736	0.506335	0.306073	0.167693	0.0834427	0.218954	0.0749498	0.867939	0.168645	0.145344	0.356575	0.0590414	0.161001	0.306883	0.157246	0.721626	0.567953	1.6314	0.240921	0.133498	0.634814	0.203815	0.353613	0.427491	0.104082	0.559415	0.107918	0.265474	0.803889	0.645717	0.238695	0.313224	0.676499	1.31729	0.205078	0.397118	0.478251	0.124305	0.757206	0.302883	0.632659	0.139861	0.523282	0.160066	0.639693	2.19248	0.103231
IL32	6.38452	4.1327	4.86234	1.57559	7.34799	8.12839	8.25568	1.58592	6.0261	3.49196	4.36781	4.27908	6.59265	0.168645	8.35329	0.846857	7.27006	7.65892	8.02321	7.72656	5.98251	4.65767	7.49856	6.69528	0.839828	8.7886	7.71514	7.75779	5.47904	6.00127	7.57564	6.72229	6.10185	6.75607	4.26112	1.29786	1.28339	6.4018	6.61103	8.47132	8.66881	7.31381	8.21067	8.76066	6.90331	7.53576	7.02116	6.72901	8.50272
PKD1	5.10546	5.43532	5.21267	4.88393	4.64476	3.18324	3.14127	4.87974	3.0314	4.69728	2.65483	4.4951	6.86245	3.28815	3.99248	7.7349	3.75436	5.11542	4.92582	6.15547	4.60623	3.09423	4.65117	3.09889	7.34698	5.47951	2.44769	5.45789	5.42757	4.786	4.7804	4.71112	4.54398	4.22268	5.12918	5.55762	5.08925	5.40665	4.64952	5.13699	4.81384	4.87477	5.36186	3.97682	5.75781	4.85981	5.04252	4.94651	2.70428
MAPK8IP2	1.88855	0.181131	0.681977	0.0298584	0.88302	0.0339221	0.0341038	0.613104	0.462889	1.64935	0.137339	0.238844	2.73861	2.8012	1.04123	3.38483	0.165488	1.18642	0.345112	0.499477	0.481075	0.488243	0.634814	0.918542	3.14884	0.3607	0.147075	0.205409	3.53096	0.199437	0.0541604	0.409097	0.10838	0.21335	0.189805	3.50363	0.656479	0.243029	1.20039	0.241567	0.305068	0.144239	0.0583226	1.78606	1.72885	0.206705	0.140147	1.91452	0.773456
MED24	5.46939	5.34863	6.17059	5.50782	5.03598	5.36532	5.38533	5.9446	5.36928	5.95272	5.54015	5.55021	5.64075	4.49257	5.57556	5.55074	5.98073	6.4325	5.19326	6.26561	5.30406	4.96567	5.86914	4.79955	5.51811	5.08858	5.20626	5.06135	5.86281	5.57905	6.33587	4.95242	5.04182	5.35548	5.60273	6.0027	5.4182	5.8291	5.41506	6.11893	4.94178	5.22946	5.62284	5.64996	5.56046	6.01276	5.86983	4.8632	5.26442
RHOBTB2	2.24414	2.9158	2.11675	1.89324	2.33952	3.03872	3.66331	2.64082	2.50187	2.50267	3.04457	3.63454	2.00475	2.37428	4.75047	2.98292	5.59294	2.06427	4.62925	2.82439	1.81112	2.14566	2.97593	2.11773	1.18735	2.33884	3.1815	2.46437	2.52772	2.12146	2.73688	2.17282	3.73454	3.07249	1.66394	2.75197	1.60599	2.25386	2.27261	1.52549	1.90966	2.61873	4.39911	4.30441	1.96732	2.82282	2.26585	4.03025	2.42342
HEATR5B	3.54255	2.78296	3.10394	2.95709	2.08784	3.02256	2.77656	2.4956	2.62445	2.85238	2.7614	3.41132	3.62519	3.68126	3.27017	3.39654	2.79838	3.84247	2.62329	3.34806	3.37709	2.40776	2.42655	2.57986	3.36454	2.82186	2.804	3.33446	3.50204	2.9841	2.80766	2.87475	2.89418	2.92935	3.01373	3.22619	2.92662	3.53179	4.21525	2.83427	2.30197	3.34019	2.65361	2.84756	2.62513	3.24725	3.19677	3.02528	2.57519
SEC62	4.82195	5.57169	5.68545	5.96595	5.48338	5.3626	6.05515	5.13141	5.61829	5.25688	6.10185	5.51197	5.63489	6.5971	5.73667	5.40489	5.8068	6.16507	5.35202	6.20701	5.29777	6.51963	5.78915	6.28076	5.58655	6.47035	5.65957	6.04903	6.42423	6.20543	6.65526	5.50374	6.18277	5.40312	6.05119	5.79576	6.83417	5.90692	5.32217	5.53029	5.24372	5.05602	5.44921	5.70143	5.671	5.83144	5.39993	4.68594	5.6337
RPS20	11.3704	12.0102	10.9355	11.0825	10.7237	10.7573	11.6195	11.1885	11.2073	11.9007	10.5419	10.9029	11.1885	11.4644	11.064	10.1706	10.2932	11.2985	10.8639	11.841	11.4901	10.9355	11.031	11.1885	11.5416	10.9746	11.8121	11.2306	10.7573	11.0136	11.0136	10.5047	11.064	10.6834	11.1885	11.417	11.3249	11.031	11.4901	12.0986	10.0042	10.8639	11.031	11.1665	11.417	11.5416	11.1258	11.8121	11.8722
CSDE1	7.00203	6.96361	7.83024	7.87913	7.04614	7.32183	7.91541	7.04148	6.54779	8.13969	6.74279	8.04758	8.16456	7.55054	7.09259	7.7637	8.10331	6.93592	7.4386	7.30437	7.59412	6.84743	8.02321	6.88938	6.85047	7.09259	6.65526	7.45001	6.91199	7.19228	7.52333	7.24618	7.99817	7.57066	6.7096	7.89267	6.63081	7.44223	7.14882	7.44223	6.275	7.35394	7.50607	6.7096	7.71514	7.37995	6.72347	6.35449	6.7096
UBE3C	5.61829	5.79047	5.52731	5.65297	4.91071	5.08268	4.85366	4.99206	5.09297	5.61534	4.85595	5.29941	5.28886	5.1667	5.76831	5.67014	5.15651	5.14793	6.4362	6.02044	5.39581	4.90611	5.75017	5.23884	5.81592	4.85425	4.82408	5.20519	5.01606	5.37088	6.01364	4.70803	4.65819	5.02682	5.0036	4.86279	5.13607	5.21672	5.23146	5.45149	5.22433	5.30336	4.32787	5.1157	6.25197	4.66084	5.31345	5.70598	5.12871
REV3L	2.48639	2.56378	2.50568	2.88058	2.21364	2.58574	2.6542	3.04756	3.11786	3.16816	3.47743	2.8951	3.39798	3.17449	3.41821	3.34908	2.38152	2.57276	1.6693	3.08191	3.09302	2.31649	3.55653	2.89583	2.91555	2.53155	2.90797	2.41195	2.85378	3.38101	2.68865	2.94948	2.61331	2.09534	3.71615	2.97618	2.28449	3.19275	2.67341	3.3949	2.17852	3.17335	2.68031	2.83046	3.08532	3.65388	2.96008	2.14636	2.36822
TENM1	0.020792	0.421412	0	0.0298584	0.0546924	0	0.0834427	0.0311796	0.0398058	0	0	0.0461992	0.0465625	1.40143	0.021542	0.213945	0.00377212	0.0136204	0.0861154	0.000566656	0.186213	0.0419893	0.0239448	0.000377771	0.0978617	0.0097796	0.000566656	0.139537	0.0153929	0.0423666	0.0287523	0.077013	0.0742909	0.0728548	0	0	0.0432836	0.00602397	0.0396175	0.000275149	0.0753046	0	0.243908	0.130029	0.0802678	0.0344437	0.746212	0.963431	0.0198659
PAX7	0	0.0146465	0.0348367	0.0749498	0.0237596	0.0510876	0.000188885	0	0.000188885	0	0	2.15513	0.0198659	0.000377771	0	0	0	0	0	0.000566656	0	0.01949	0	0.000377771	0	0.0097796	0.0574258	0.0118426	0.0153929	0	0	0	0.000566656	0.00396101	0.216812	0.0345943	0.149599	0.0289357	0.056551	0.0483769	0	0	0	0.180462	0	0.139576	0	0	0
MASP2	1.20332	0.428754	0.314919	0.911356	0.343612	0.234616	0.175117	0.523328	0.268091	1.11507	0.293366	0.800836	0.883433	0.444736	1.17322	0.935555	0.849628	1.18642	0.593571	1.38618	0.910145	0.305231	1.24267	0.30912	1.40303	0.843572	0.104082	0.379873	0.654808	0.354575	0.426142	0.426281	0.634686	0.278408	1.02046	1.49466	0.354575	1.05588	0.98585	1.05651	0.180885	1.00957	0.402641	0.373454	1.08371	1.1309	0.957185	0.188308	0.0833896
IYD	0.93763	0	0.245983	1.05143	0.107565	1.49798	2.62513	1.11375	1.4694	0	1.05721	2.96955	3.16876	0.0414847	3.12321	0	3.09396	1.6295	0.0861154	0.000566656	1.82758	0	0	2.35576	1.63332	2.76082	2.9026	0.873511	1.65252	0.0834427	3.47308	1.45242	0.0335587	0.416826	0.659905	0	0.00254437	1.48775	3.15074	1.73735	2.53385	1.33469	2.41159	1.98307	0.428585	3.8153	2.02876	0	2.58226
FAM76A	2.64742	3.13277	2.30468	2.10303	3.12214	2.15082	2.06225	2.12805	2.72251	2.28303	2.01405	2.65453	2.52092	2.5049	2.28077	2.74176	2.45925	2.29299	2.77159	2.47731	2.85509	2.26772	2.55446	1.97368	2.70384	2.40115	2.05962	1.62556	1.20376	1.67116	1.94336	2.47033	4.0915	1.71226	2.17413	2.25146	1.70331	2.26614	1.50181	2.30298	2.04629	2.50902	2.07364	2.40029	1.98487	1.42497	1.90938	2.21613	1.92188
TRAF3IP3	0.39062	0.361592	0.119379	0.0298584	0.148382	0.220326	0.175117	0.161564	0.0398058	0.157246	0.0903072	0.127631	0.519558	0.220326	0.422906	0.177722	0.490629	0.0820493	0.442555	0.290032	0.267403	0.709805	0.0239448	0.125756	0.413239	0.178108	0.223357	0.187673	0.329553	0.176893	0.30445	0.240921	0.138175	0.356569	0.143401	0.047515	0.186536	0.261954	0.292326	0.860793	0.251494	0.410013	0.391487	0.0642318	0.250128	0.168085	0.382954	0.067299	0.0433719
POMT2	3.4345	3.63397	3.34281	3.3559	4.21902	2.97897	2.64629	3.76093	3.70106	4.31534	3.83093	2.94065	3.59404	1.95212	3.49724	4.22693	3.07572	3.77658	3.28874	4.3912	3.46361	3.75169	4.00133	2.99738	4.69924	3.46058	3.28077	3.60184	3.13667	3.4362	4.27558	4.20073	4.7585	3.48704	3.8062	3.97631	3.63728	3.73367	3.16897	4.4951	3.05994	3.89434	3.80434	3.55101	3.96559	3.5474	3.94512	3.87156	3.16667
VTA1	4.75946	5.81189	5.33464	5.1446	5.8279	5.32785	5.63428	5.20853	5.26184	5.98667	4.93744	5.34682	4.9235	5.0177	5.57452	5.11293	5.67895	5.08323	3.80219	5.47175	5.22204	5.05704	5.55205	6.16599	5.28632	4.39988	5.21267	4.65095	5.23774	5.70537	4.90097	5.41758	5.26948	5.94384	5.24076	6.27225	5.25326	5.07638	5.21336	5.3818	4.34472	5.04021	4.81384	5.21481	4.56638	5.46576	4.9574	4.46014	5.24449
MLXIPL	5.89464	2.80791	5.24052	1.31665	0.289048	1.93402	3.50147	3.38751	4.87905	3.24935	2.2234	4.02505	6.46868	0.0414847	1.42284	0.513038	2.15867	6.21673	2.37645	0.716546	5.09688	0.968096	3.66719	2.01344	4.29117	3.48663	4.4286	5.82442	2.08952	0.344745	3.65176	4.545	3.38017	3.8232	2.52772	1.95757	2.81267	5.81316	6.59169	5.11642	4.3785	5.89861	2.49528	1.67652	5.57452	6.46813	5.12894	0.0259861	4.66411
BAZ1B	5.32654	5.60829	5.02706	5.47692	4.78171	4.5364	4.83599	5.31488	5.04	5.9171	4.9574	5.33759	5.35366	5.80796	5.22268	6.27669	4.89089	4.50202	6.13353	5.05723	5.43131	5.14133	6.11893	5.08047	6.48817	5.20359	4.57603	4.93112	4.44535	5.19218	5.67773	5.78981	4.15649	4.85463	5.24993	5.55948	5.07337	5.28656	5.31783	5.09519	5.3053	5.38208	4.91163	4.88284	6.20005	4.84293	5.29511	5.50853	4.99512
RANBP9	3.7627	4.76214	4.56044	4.39375	4.95043	4.71093	4.23967	4.32787	4.29755	4.93268	4.69598	3.72575	4.34997	5.25688	4.26095	4.33153	4.68252	4.11722	3.86951	3.85943	4.59411	4.33315	4.73086	4.37995	4.53997	3.91684	3.95873	4.76552	4.53947	4.96284	4.58583	4.07554	5.1805	4.36653	4.5157	4.38503	4.44386	3.03259	3.84635	4.08182	4.00378	4.37243	4.06394	3.9319	3.91243	4.26003	4.41466	3.52409	3.97337
ETV7	2.6107	0.719267	2.97593	0.201581	3.67517	1.53379	1.85832	2.82614	1.33761	0.419924	1.57403	0.310251	0.922754	1.33761	0.512726	0.189411	1.14979	2.36424	0.890758	0.567192	1.48809	1.90239	2.58665	3.16979	1.273	0.499668	3.42471	1.48056	0.260793	2.73607	1.61708	3.58976	0.0107148	0.104935	1.20955	0	0.461276	2.04629	0.717139	2.39996	3.97179	1.30911	0.718732	1.93307	3.2746	3.09336	2.4362	0.229876	2.20792
SPRTN	3.41581	3.07809	3.05689	3.26451	3.18921	2.6691	2.76082	3.00717	3.58842	3.29031	2.88169	2.99596	2.42139	3.51991	3.63472	3.2991	3.23287	2.19667	2.52377	3.47493	3.26518	3.2954	3.24063	3.66959	2.66547	3.03165	3.54219	2.69872	2.278	3.37291	3.26887	3.07025	3.75191	3.81065	3.89549	3.33657	3.92895	2.25607	2.63623	3.11121	3.40434	2.94421	2.50847	3.1544	2.55613	2.54534	2.71503	2.64222	3.11028
EEF1AKNMT	5.26262	5.06905	5.19728	4.80019	4.90011	4.91498	5.6188	5.28495	4.96976	5.24943	4.34832	5.02279	4.32081	4.01652	5.08209	4.61754	4.87125	4.83724	4.80429	4.29972	5.42497	4.81238	4.93359	5.22363	5.06323	5.30754	5.32086	4.4699	4.545	5.32375	4.9859	5.29707	4.71578	5.09857	5.92312	4.52403	4.80429	4.81922	4.82429	4.78273	5.4723	5.35104	4.44091	4.82602	4.85635	5.71992	5.00919	5.22746	4.40729
DYRK4	4.31125	4.02279	4.55746	2.85451	5.08925	4.87001	5.05008	5.06425	5.34371	4.16198	6.31269	4.91205	4.39661	1.17907	2.28077	5.97123	4.57061	4.98355	4.10876	4.58602	4.26003	5.0693	4.2565	4.58738	5.03688	4.1974	5.77926	4.13869	4.91865	2.72516	3.35762	4.31872	2.04571	3.32827	4.82323	2.70756	5.01532	4.92009	3.93701	3.4345	3.24198	4.3912	5.40982	1.91674	4.20932	3.65904	4.95312	4.54296	5.75044
ZNF207	6.98551	6.94379	6.46768	7.39586	6.77654	6.78445	6.74279	6.586	6.61209	7.3199	7.19726	7.0799	7.5445	6.60886	6.71705	6.55123	6.96707	7.23906	6.99639	6.4477	6.88871	6.70442	7.32183	7.10434	6.72901	6.67009	6.53197	7.00846	6.76227	7.4179	6.84243	6.70811	7.2095	6.47565	7.09755	7.20582	7.07659	6.46722	6.99639	7.00689	6.25891	6.97671	6.89005	6.75287	7.05489	6.61788	6.37477	6.5092	6.71594
UQCRC1	8.73013	6.79117	8.1474	7.05489	7.36124	8.28895	7.2127	8.84094	7.83172	7.86977	6.97961	8.29333	7.77804	7.36335	8.26013	7.0562	7.33954	7.6928	8.16456	7.14882	8.28895	8.1474	7.8631	8.03071	7.96077	8.40037	7.43047	7.78711	7.32275	6.12052	8.09969	7.75779	7.2289	7.6639	8.46587	7.97267	7.32778	8.77505	8.05822	8.10682	8.73013	8.24373	8.27062	8.01277	8.58145	7.70831	8.6142	8.12379	7.91881
STARD3NL	4.48747	5.00555	4.1132	4.7674	4.96855	4.66533	5.49205	4.73719	4.54478	4.95312	5.67524	5.13823	2.81318	5.99754	4.82365	6.4447	5.11128	4.88246	5.63883	6.42225	5.04701	6.00948	4.81238	5.15704	4.74865	4.5564	5.16294	4.56825	4.58412	5.47345	4.65574	4.24292	5.04109	5.79362	3.97262	4.08872	4.19437	3.70673	5.15186	4.85366	4.69491	5.09833	4.26281	4.88889	4.60944	4.80558	2.89154	5.71273	5.52332
CD9	9.52883	9.10351	8.84854	7.30605	10.2932	9.88173	8.85709	8.5493	8.81149	7.5987	10.6614	9.44912	8.63321	10.3553	7.87551	4.54084	9.42338	9.79682	8.58785	6.66107	9.0117	9.88173	8.79693	9.3682	9.23903	9.22766	8.28365	10.1563	9.17564	8.93729	9.00228	10.6415	9.38214	9.83206	8.66313	6.9584	10.5047	8.96469	9.35487	8.64734	8.11086	9.02087	10.4708	7.732	8.91982	8.59493	9.2167	7.0431	8.84854
HHATL	0	0	0	0	0.0546924	0.0510876	0.000188885	0.0187526	0.000188885	0.0834427	0	0	0.0528949	0.000377771	0	0.050719	0.0193137	0	0	0.000566656	0	0	0	0.000377771	0.06707	0	0.223357	0.167693	0.049618	0	0	0.188308	0.0683614	0.063532	0.0337439	0	0	0.12884	0	0.000275149	0.0331917	0.164204	0	0.0545237	0.0097796	0.0562367	0.0735322	0	0.206066
NCAPD2	6.36118	7.00919	5.65018	6.12576	6.53016	5.82442	5.56421	6.04378	5.52254	6.68191	5.88362	5.64748	5.30204	4.84246	6.80052	6.42599	6.34911	4.75574	6.20543	5.6171	5.60852	5.9221	6.58056	6.0978	5.76461	5.66926	4.55622	5.70143	6.02991	6.64207	5.10726	6.80211	6.275	6.24162	6.07653	5.72412	6.46625	6.37561	6.59433	6.43302	5.76058	5.85208	7.13722	6.32536	7.14882	5.66926	6.21554	6.05598	5.33685
IFFO1	0.565796	0.322849	0.0765339	1.08875	0.856517	0.277852	0.533466	0.173095	0.345755	0.211979	0.0787362	0.711182	0.504258	0.220326	0.614357	1.67005	0.620609	0.372988	0.21911	0.61205	0.240921	0.133498	0.428442	0.30912	0.26824	0.283296	0.28874	0.270929	0.703785	0.400082	0.30445	0.770346	0.257454	0.423622	0.175117	0.301158	0.0703906	0.325604	0.429072	0.396983	0.578727	0.265397	1.28484	0.891963	0.168519	1.05299	0.278557	4.06516	0.32701
GIPR	1.91452	1.86685	0.701949	2.36239	2.10211	0.933321	0.693834	0.583982	1.18066	1.37162	0.491497	0.924823	0.636566	3.31872	0.57056	2.98292	1.71279	2.86608	2.95003	2.23964	1.46266	1.0128	1.90029	0.655394	0.0978617	2.11833	0.679685	2.13041	3.30204	2.52336	0.698933	1.45464	1.81074	1.37683	0.22394	2.57946	1.78871	1.49092	4.27354	0.81028	1.74526	1.8904	1.87629	0.860793	1.84552	1.49641	2.34559	0.636999	2.20792
PHF7	3.34333	1.16072	3.32186	1.71975	2.01719	1.49025	1.40839	3.8591	3.43498	2.15665	1.11683	2.55749	2.06427	1.75699	1.51651	1.91395	1.98373	2.75551	2.24947	2.34708	3.21029	3.06766	2.61112	2.59039	3.63086	2.69018	1.61067	2.8984	1.72342	1.77355	1.15977	1.81245	1.36569	2.04245	2.4444	3.50938	2.80821	3.61526	3.22928	3.8894	2.36663	3.50363	2.85728	1.33802	3.10811	3.01198	3.02617	2.41095	1.60241
SEMA3G	0.205078	0.0344964	2.1744	0.457581	0.119295	0.110901	0.0834427	1.29812	1.08186	1.29222	0.0322685	0.800836	0.239795	0.182792	0.148443	0.0648861	0.549908	0.302558	0.0661559	0.000566656	0.745322	0.488243	0.755067	0.61266	0.365961	0.596642	0.28874	0.119129	0.0691408	0.0966418	0.410241	0.353613	0.0499052	0.503496	0.479583	1.36695	0.16749	0.315861	0.580684	0.115357	0.615349	0.184738	0.642704	0.0642318	1.18841	0.0661109	1.29991	0.0467424	0.223357
NISCH	4.58234	4.56169	4.8607	4.3803	4.62594	4.20389	3.13627	3.95684	3.63067	4.49668	3.6163	4.13984	5.8291	3.34333	4.31299	4.32838	4.53	5.13676	5.05579	5.85364	4.64673	4.11786	4.8475	3.53569	5.7191	4.69692	3.42937	5.19104	3.99012	4.1616	4.38048	4.69643	4.7076	4.42998	5.45789	5.74892	4.2462	4.72419	4.68109	4.28647	4.67924	4.82099	4.52767	4.22226	4.94132	3.9691	4.95083	4.08568	3.63905
STAB1	0.205078	0.0198659	0.0765339	0.0530783	0.217536	0	0.455174	0.140065	0.000188885	0.0344149	0.0458493	0.161824	0.0259861	0.0414847	0.221206	0.0237596	0.0890875	0.20072	0.0763769	0.0683075	0	0.099588	0.0239448	0.265964	0.228527	0.021542	0.257365	0.167693	0.524974	0.0966418	0.286034	0.130211	0.435765	0.137186	0.244294	0.107137	0.0177193	0.118085	0.221698	0.000275149	0.0472101	0.09857	0.331536	0.164204	0.0583226	0	0.157199	0.67876	0.160387
FUZ	1.35909	0.370727	1.13901	0.656419	3.67517	0.248067	2.89441	0.510088	1.94336	0.703785	1.50343	2.55749	1.73836	3.37326	0.0721171	3.95494	2.43745	2.8695	0.572016	0.246697	2.02582	0.725615	1.30685	0.000377771	0.145551	2.94948	1.80685	1.55003	3.50798	2.79684	2.64484	0.79414	3.53532	0.296396	3.89974	4.17167	4.02465	0.521911	2.64442	0.347251	3.55994	1.5702	1.68153	0.215215	2.72786	0.726717	0.0397941	3.96829	3.42891
SLC6A13	0.020792	0.0146465	0.0669339	0.0530783	0.148382	0.0339221	0.144937	0.0311796	0.0749498	0.143032	0.640194	0.145344	0	0.102537	0.0600285	0	0.339025	0.0642622	0.0142743	0.290032	0	0.0802678	0.115183	0.125756	0.0815145	0	0.000566656	0.0552409	0.0331917	0	0.0287523	0	1.04142	0.0728548	0.150913	0.381604	0.290842	0.0941147	0.0396175	0.25343	0	0.144239	0.32129	0.198847	0	0	0.0900508	0.16749	0.122925
IDS	2.50339	7.56327	3.51509	3.81386	6.12455	4.67816	4.68594	2.98038	4.53143	4.0502	6.96138	3.61657	3.65423	5.1881	4.17518	6.12378	4.40821	3.19317	4.88284	3.99153	3.85197	4.66034	3.92116	4.10251	2.63715	3.59048	2.68552	6.18449	4.36218	5.67343	3.88019	4.75176	3.80879	4.90999	2.9548	3.74161	4.91023	2.47611	2.17387	3.11374	3.06805	2.82782	2.27509	3.7952	3.29871	2.73777	3.21375	5.02279	4.3375
PRSS3	6.52718	3.91091	6.63427	6.36208	4.48929	7.51234	7.25011	4.53337	7.05951	5.62819	0.315744	6.69643	7.79003	0.4021	5.29232	5.67524	5.2875	6.83155	7.35394	5.48755	7.65753	5.71582	4.63374	7.49433	7.53022	6.29467	6.36999	6.65747	8.24373	6.70711	8.13164	6.27584	0.0335587	6.32308	0.97801	0.136851	0	6.71097	6.10029	7.11243	7.55054	7.78125	6.35539	6.28974	6.8224	6.88301	6.62212	2.40648	7.45223
ZNF200	2.76163	4.15002	2.18721	2.7753	3.0314	2.05911	3.42357	2.0359	3.41112	3.03165	2.8221	2.73068	3.30483	3.62959	2.98836	3.01298	2.4151	2.67818	3.13286	3.93977	2.64463	3.23503	4.00323	3.496	3.01357	3.25354	3.40732	3.38992	2.5515	3.24134	2.78563	3.57717	3.65236	2.77584	3.55496	3.29474	2.37922	2.25607	2.76082	3.33537	3.76168	3.11545	3.04504	2.86392	2.03832	3.64809	2.24864	2.24137	2.80506
CD4	0.101494	0.0397941	0.825544	0.577612	0.107565	0.535907	0.159111	2.20137	0.104446	0.430116	0.408579	0.0461992	1.43982	0.0758533	0.148443	0.588797	1.2479	0.151438	0.337838	0.716546	0.186213	0.442126	0.546588	0.559415	0.0192817	0.283296	0.104082	0.021542	0.192656	0.0298584	0.208705	0.0572406	1.97399	1.35011	0.844613	1.27673	0.34777	0.243029	0.0396175	0.134604	0.157246	0.12051	0.152515	0.130029	0.0341038	0.0866073	0.10697	0.1075	0.223357
LRRC23	2.79754	2.8918	2.70408	1.87814	2.16821	2.90279	2.89914	3.30413	3.0088	2.34038	4.39265	2.74363	1.74427	3.30309	2.42268	2.07129	3.55441	3.40657	2.8951	2.60363	3.10304	3.70755	3.09523	3.41199	3.49083	1.6314	2.98209	3.4055	2.14406	2.83857	2.85535	2.21009	2.70022	2.80365	3.67233	3.22948	3.26794	2.64812	3.97376	2.95493	2.31057	2.25146	3.0086	2.81045	3.15192	2.70226	2.50026	3.48592	4.06078
BTK	0	0.255588	0.0465625	0.0952476	0.277852	0.187188	0.101491	0.0576501	0.000188885	0.115014	0.293366	0.029495	0.272787	0.195846	0.173667	0.050719	0.182454	0.0820493	0.193337	0.116464	0.0529354	0.01949	0.115183	0.178206	0.199118	0.021542	0.147075	0.108267	0.107918	0.0097796	0.0541604	0.0358894	2.05911	0.0222706	0.0510876	0.179544	0.09857	0.210933	0.021542	0.551645	0.272039	0.0285688	0.298476	0.164204	0.119972	0.275266	0	0.147885	0.283458
HFE	2.08451	3.08405	3.28369	2.97406	1.87721	2.841	2.88127	2.79254	2.67927	2.84043	2.82829	1.08307	1.32204	0.0590414	2.43136	1.15396	3.04457	3.07827	2.16221	2.91909	2.27413	1.49937	3.38992	4.07959	3.89828	1.67816	2.37303	2.07946	0.176893	3.49872	2.45925	2.81116	0.154251	2.19276	4.44148	2.8242	2.4587	2.02582	2.89583	2.04891	3.50552	2.88649	1.22788	2.06791	3.69935	2.7078	3.32712	2.96116	2.81475
SCMH1	3.7979	3.97699	3.3356	4.2303	3.75592	3.28955	3.64025	3.48139	3.89286	3.7292	3.52866	4.06674	4.33415	4.4429	3.1813	3.71667	4.02039	2.78865	3.9854	4.0623	3.80416	3.16646	4.09004	3.93445	4.90121	3.4983	4.29886	3.54721	3.67859	3.66998	3.34333	3.70479	3.37308	3.43432	4.11145	4.30137	2.55084	4.18718	4.28356	3.07897	4.21939	3.76781	3.83404	2.66474	4.4015	3.54355	4.34664	3.79433	3.59917
FYN	1.20955	2.8918	1.74852	3.57473	5.33225	4.66015	3.45788	3.06217	2.34559	2.81392	2.90152	5.71582	5.06108	5.13722	1.38779	5.70469	6.33543	0.63396	4.94005	3.16792	3.45152	5.32217	3.89414	2.88488	2.85451	3.50383	2.96256	6.00982	1.66094	4.3889	5.57104	0.96645	5.25767	6.01102	1.95556	1.75105	4.17279	3.90837	3.76149	2.84477	1.42163	4.27895	4.5209	3.04974	2.80871	4.18169	2.21648	5.20879	2.89689
HIVEP2	1.91452	2.17753	1.98087	2.10787	2.81961	1.9961	1.06017	1.47988	0.683722	1.8874	2.75291	1.54336	2.00935	1.52212	0.794383	2.20534	1.98373	2.13784	1.87505	2.41674	2.35837	1.32204	1.97655	2.42164	0.447305	1.8855	1.17781	2.21432	2.49833	3.10838	1.92372	2.41883	2.41849	3.16449	1.15977	2.13269	1.66435	2.01344	1.90645	1.4395	1.22022	1.72702	0.734902	0.93004	1.30957	2.37253	1.98897	3.04308	1.01797
FMO1	0	0	0.00602397	0	0	0	0.000188885	0.0576501	0.000188885	0.143032	0	0	0	0.000377771	0	0.0118319	0	0	0.00527029	0.0683075	0	0.0611702	0	0.000377771	0	0	0.000566656	0	0	0	0	0	0.0634264	0.0335587	0.331059	0	0.0177193	0.0289357	0	0.000275149	0.261315	0	0	0	0	0	0	0	0
ELOA	4.07817	4.72357	4.17093	4.52316	4.13559	4.36325	3.48573	4.72314	3.82698	5.05255	4.38988	3.45381	4.65858	5.20984	4.41658	4.94832	3.74033	3.4136	4.39265	3.22764	4.54126	4.2349	5.41705	4.53997	3.87296	3.8582	3.45586	3.59155	4.94443	3.97067	4.06019	4.01585	4.70542	4.46937	3.74577	4.50722	4.46153	4.25247	3.46037	4.88393	3.50552	3.98927	3.2954	3.87433	3.78991	3.80997	3.38774	4.43839	3.67327
LYPLA2	6.12378	5.73954	5.94645	6.89005	5.64146	6.51231	5.90297	6.33543	5.55021	5.86524	6.15417	5.24124	5.58858	6.93453	5.61645	5.78705	5.31262	6.07398	6.60529	5.9061	6.68344	5.5623	5.52852	5.6656	5.5555	5.89928	5.42164	5.79431	6.71447	5.43156	5.69867	5.54902	7.21092	5.999	6.35236	6.50172	5.65611	5.83999	5.69216	6.57949	6.05201	6.59169	5.61386	5.99856	5.70838	6.08929	6.42325	6.09107	5.74343
CLCN6	2.79754	3.23075	2.45641	2.96794	2.64629	2.19822	1.82844	2.21432	1.99786	2.8221	1.94845	2.5834	3.20843	1.82883	3.74298	2.99083	3.49624	2.66943	2.565	3.63454	2.96504	1.88903	2.68839	1.95835	2.92894	2.1678	1.46623	3.33727	2.50517	2.62074	2.0977	2.95204	4.60149	1.92618	2.99754	3.56939	2.36584	2.58245	2.16852	2.60852	2.19927	2.94979	2.3308	3.7699	2.81675	1.83214	3.10588	3.21501	1.8916
MRC2	0.377474	1.42235	3.2559	0.81028	0.266936	3.94252	0.317454	0.229961	0.157246	1.65592	0.511772	0.127631	1.23297	0.102537	2.07191	0.213945	0.280564	0.230116	1.71226	0.159041	0.33739	3.2626	1.29032	0.744105	2.05103	0.68298	0.147075	0.280636	1.59183	0.477593	0.322849	0.223781	0.27395	0.0834427	0.823208	5.00819	2.80419	0.428585	0.270994	0.466801	0.145445	0.0545237	0.0583226	1.6314	0.222223	0.611633	0.265319	5.32086	0.122925
NME1	5.94985	5.09957	6.1642	6.70162	5.54964	6.5092	6.68734	5.88362	7.30605	7.65892	6.82076	6.33818	5.41995	5.99522	6.00948	6.60291	6.13353	5.43428	6.26561	7.10434	6.15993	6.97495	6.81282	6.37765	5.58077	5.81383	7.36124	4.89914	4.90316	6.36118	5.52852	6.07926	5.02279	6.45815	6.09608	7.01832	6.48348	6.1537	6.09035	6.368	5.73237	6.22478	5.87567	6.53623	6.11893	5.68801	6.42738	6.14009	7.3199
SLC6A7	2.0629	0.0871621	0.328966	0.11565	0.0769315	0.570183	1.07464	1.32673	0.409701	0	0	1.6532	0.732457	0.000377771	0.021542	0.0802678	0.400082	2.54231	0.235597	0.000566656	2.51192	0.0419893	0.0239448	0.690807	0.705165	1.56519	0.537217	0.481678	0.0153929	0.118265	0.660117	0.45124	0.225049	0.356569	0.40884	0	0	2.31249	0.867634	1.96646	1.82126	3.36846	2.89418	0.00377212	0.168519	1.17322	0.60788	0.147885	1.95965
TSPAN9	2.2214	3.35468	2.48135	2.85084	2.76912	2.64036	1.97615	1.60977	2.05341	3.1728	4.28337	2.25461	2.22115	3.68126	4.10275	1.24021	2.95647	1.40303	4.13745	2.68296	1.21797	3.45339	2.82658	2.88035	2.2687	2.75271	2.18881	1.41433	1.8606	1.82126	0.89735	2.278	4.30549	1.53895	3.11374	3.68126	4.22401	1.86155	2.59359	1.58278	3.0448	1.87505	3.55607	4.05193	2.67138	1.7075	2.61682	3.03921	1.73693
BTBD7	2.99137	4.0923	3.57697	3.14959	2.58764	3.55232	3.2477	3.79776	3.52529	3.79653	3.89467	3.6364	4.62161	2.4554	3.23262	4.12176	2.71172	2.87511	3.1726	3.29422	3.36167	2.96431	3.60534	4.06357	2.96152	3.16768	3.23483	3.40183	3.05563	3.47308	3.86663	3.64195	3.42228	2.92188	3.23146	3.32062	4.29993	3.52354	2.7064	3.65332	2.96771	3.16958	3.15592	2.87399	3.20249	2.47069	3.38563	3.2131	3.12445
APBA3	2.90455	2.71139	3.93091	3.02817	3.78182	2.9062	3.28683	3.75723	2.77503	3.36258	2.60472	3.57861	2.8972	2.58206	3.0642	2.9144	3.94984	3.79691	3.39123	4.19204	3.49928	3.28554	3.75018	2.4362	3.59385	3.01421	2.68031	2.95763	4.23534	3.45553	3.53055	3.67579	3.30691	3.29743	3.86259	4.00271	3.27752	3.53293	3.70917	3.68956	3.32907	3.14235	3.24698	3.50919	3.22233	1.8904	3.47208	3.52154	2.43817
MKS1	3.38862	3.59819	3.9192	3.47308	3.08255	3.03598	4.00499	4.01363	3.93323	4.02624	4.1895	3.16897	3.5043	3.51751	3.39578	3.46193	3.44987	4.34964	2.45641	3.96415	3.68428	3.82534	3.11121	3.5429	3.98633	2.89689	4.12196	3.16019	3.55289	3.65156	3.31747	3.04902	3.3432	3.28538	3.95906	3.33152	4.1815	3.64568	3.54444	3.89974	3.0043	3.51371	3.62016	3.36866	3.37804	3.46581	3.77957	3.06869	3.62181
ABHD5	3.42772	2.48006	3.41741	2.49479	3.92785	3.65587	3.29721	3.71867	3.60794	4.01382	4.81278	3.37205	3.5323	3.4427	3.57439	3.35518	2.81344	3.051	3.33356	4.52814	3.59721	4.30742	4.07554	3.30593	2.69636	3.29215	4.40024	2.67233	2.97971	2.76082	4.02	3.9829	3.0086	3.3853	3.30328	2.95593	3.65292	3.10504	2.34008	3.27791	2.95493	3.29097	3.31703	3.18845	3.08532	2.96526	3.48906	4.02589	4.06904
ANOS1	0	0.0497225	0.153186	0	0.0339221	0	0.000188885	0.117483	0.000188885	0.0191285	2.98921	0.029495	0.0649752	3.85568	0.197066	0.0118319	0.0631851	0.0136204	0	0.000566656	0.0259861	0	0.0239448	0.000377771	1.28473	0.108789	0.000566656	0.00396101	0	0.0423666	0	0	0.559769	0	0.331059	4.47848	0.0823872	0.0434914	0.0396175	0.000275149	0	0	0.00602397	0.0980433	0.0097796	0.0866073	0.0397941	0.067299	0
AKAP8L	4.56025	4.14435	5.17254	4.68252	5.56506	4.49344	4.88685	4.87079	4.40471	4.81102	4.97483	5.06691	5.42903	5.47511	4.79006	5.17969	5.75448	5.05346	5.45217	4.8725	4.89268	4.35754	4.45703	4.3602	5.56109	4.79937	4.65461	4.69434	5.81415	4.69643	4.94974	5.33619	5.17806	4.94335	5.22337	5.4723	5.19876	4.89305	4.96326	4.98078	4.96474	4.52403	4.94294	5.06643	4.88973	4.06635	4.3889	4.58717	4.66275
MBTD1	2.75311	2.96794	3.06103	3.33081	2.22647	2.47972	3.15002	2.7492	2.9341	3.75415	3.09285	2.86504	3.15074	3.3008	3.16691	2.47158	2.89537	3.99638	1.54012	3.03803	2.77387	2.21721	2.40512	3.1183	3.19587	2.95919	2.93705	3.38992	3.60437	3.40204	2.93616	2.67166	3.39469	2.37389	3.42034	3.4221	3.79477	3.00208	3.49949	2.94474	1.83556	2.70733	2.64171	2.81392	2.78223	3.31441	2.75246	1.52917	3.29422
UTP18	5.18075	5.72412	5.73053	5.3938	4.86903	5.18557	5.71883	5.5555	5.45837	6.57044	5.02228	5.22337	4.67733	5.10619	5.43369	5.30097	5.00919	5.52485	4.39517	6.26289	5.57426	6.33151	6.08811	5.70568	5.74473	4.35328	5.40581	5.03316	4.92029	5.84079	5.00581	5.63581	5.08879	4.97939	4.51005	6.13858	5.65664	5.40433	5.56911	5.56283	4.5846	5.47289	4.82781	5.75507	5.32973	5.47005	5.52307	5.56198	5.77584
RNF216	3.59941	3.67162	3.86663	3.38969	4.17758	2.71412	3.728	3.83887	2.87752	4.42795	3.78975	3.52529	3.48487	4.37591	3.84587	3.8637	3.70858	3.79841	4.42737	3.74111	3.87482	4.14202	3.58842	3.42135	3.98774	3.30553	3.23244	4.48256	3.33296	4.32484	2.46368	4.10957	4.28161	3.7533	3.49321	3.97412	4.33828	3.64568	4.1161	3.62789	3.94416	3.26917	3.04795	3.56467	4.14116	3.35396	3.27399	4.58827	3.40321
TTC19	4.13613	3.79714	4.35653	3.59048	4.3228	5.27484	4.15914	5.23013	5.50661	5.03477	4.83868	5.44341	4.75878	3.98039	3.70204	4.30527	3.88156	4.99512	3.97529	4.97438	4.15566	5.09047	5.46277	4.99297	4.78504	4.72294	4.15583	4.14607	4.39409	4.28337	5.18787	5.17426	4.21583	4.02884	5.41421	4.34432	3.8153	5.64645	5.04467	4.32081	4.11361	5.11391	4.56116	3.68032	5.25351	4.07688	5.72263	4.3096	4.97438
PTBP1	7.60113	7.19567	7.56585	7.70595	7.60636	7.29023	7.21446	7.92852	6.74331	8.00489	6.59798	7.41022	7.7349	6.61889	7.60888	7.77569	7.71235	6.80211	7.75448	7.03497	7.7349	6.51963	8.14317	6.70811	7.78125	7.66912	6.80525	7.04614	7.56835	7.96371	7.34597	7.95457	7.66144	7.52145	8.23431	7.77569	7.32368	7.65615	7.29199	7.45805	7.82724	7.7637	7.88235	7.31775	8.04417	7.23396	8.04117	7.21635	6.67603
DPF1	1.06935	1.06284	1.30482	0.374751	2.03151	0.419019	0.781973	0.745322	0.388955	2.39279	0.61205	0.386794	0.566377	2.57038	1.46865	2.52772	0.346949	0.099588	0.708919	2.53511	0.895163	1.68715	1.527	0.385562	0.114333	0.427491	0.349175	0.259167	1.77839	0.726205	0.812647	0.328459	1.68449	1.21291	0.496711	4.58913	1.95877	0.542925	0.570183	1.32249	0.444836	0.144239	0.756308	1.18456	0.804977	1.65646	0.238695	3.40732	0.727979
SYT7	2.99412	5.47585	2.02816	2.71435	2.35028	4.26037	3.25197	1.76395	2.52811	3.58609	2.2286	5.74473	1.69934	4.96474	3.52998	2.58764	4.65596	2.73988	5.181	0.692671	6.11368	2.34853	3.05855	2.87547	1.46716	2.11173	4.00249	4.48462	7.07236	1.49406	3.35016	2.94647	5.8291	4.9309	2.4587	1.98555	4.21141	2.91295	4.94832	3.57764	4.8532	3.98493	3.21501	3.48326	3.0976	4.83295	3.04594	0.1075	3.53383
LARS2	4.16523	2.33534	4.54711	3.21568	3.36769	3.98147	2.52887	4.0407	2.88952	4.18368	2.20833	3.6624	2.8548	2.5734	4.24799	3.5123	3.27038	3.44186	4.17405	3.25782	3.94736	4.01161	4.63278	3.44859	3.73631	3.95571	3.52666	2.84756	3.13224	3.02701	3.89163	3.32364	3.62959	4.10548	3.94662	4.20283	3.97179	3.83313	3.52754	4.5521	4.25511	3.85548	3.4221	3.69909	4.48358	3.41385	3.94347	4.06516	3.60729
PIK3C2A	3.61579	3.92999	3.30531	4.48727	4.27137	4.01515	3.61886	3.54988	3.01695	4.08505	2.98482	4.03892	3.79756	3.21759	5.41365	3.85759	5.08812	3.7694	4.60992	3.87388	3.51211	4.22401	4.71229	3.50121	3.83715	4.65926	2.84851	3.95767	3.21486	4.49139	3.78282	4.59242	4.82962	3.55207	3.89668	5.37727	3.55994	3.84531	4.90078	3.91447	4.13826	3.51065	3.90033	4.87757	3.89019	3.22086	3.85474	3.37891	3.50204
PLAUR	3.66941	5.79396	4.48867	4.74008	7.81111	5.67773	4.72718	3.56249	5.26948	4.90341	5.00863	4.12528	5.64146	1.68793	2.66642	2.02582	5.36721	3.70568	6.06394	6.0994	3.07197	6.48614	5.81592	4.1831	3.73027	4.46339	3.87761	6.22947	5.332	5.56448	5.91337	6.45606	3.85303	5.69746	5.95428	1.78606	2.18881	3.76027	4.54275	4.62161	5.24207	4.21821	5.58811	2.82485	3.37981	3.48345	4.58876	7.93168	6.22186
ANLN	5.67476	6.26289	5.00234	5.05625	6.99639	4.42201	5.35202	4.4591	4.74229	6.25891	5.63783	5.26598	4.30722	4.59803	5.84149	5.93728	5.23884	3.41933	6.36902	5.26162	5.27589	7.19809	6.62509	5.87567	5.55915	4.15548	4.40471	5.05131	3.85459	8.06978	5.12627	5.62819	4.98978	6.27879	5.03505	5.06371	4.81828	5.1007	5.81383	4.88327	5.69556	5.45091	4.76396	5.55317	6.31832	5.22946	4.88225	6.42859	5.41995
WIZ	3.92462	2.85638	3.81583	3.4404	4.59563	3.95704	3.40611	3.99616	3.17505	3.53637	3.42796	4.11186	4.04363	3.33057	3.7699	4.04833	3.82877	3.87156	4.35911	3.61526	4.02039	2.84624	3.65495	2.67515	3.91539	3.51478	3.11349	3.16019	4.39517	4.05946	3.62579	3.79841	2.94733	3.52826	4.39432	4.49279	4.11399	3.55461	3.54055	3.91703	3.87046	3.65475	4.20429	3.48754	3.87467	3.20959	3.86581	4.59306	3.53383
RABGAP1	4.03083	4.81711	4.70338	4.77578	4.83316	3.70457	3.73735	3.70879	4.37684	3.52468	4.88089	4.3922	4.61665	3.88809	3.87318	3.24086	4.44403	4.44456	4.4951	3.99755	4.18347	3.92853	3.83259	4.17167	5.19474	4.60009	3.48508	4.29801	3.39654	4.66252	4.4015	4.08083	4.29558	4.75743	4.22521	4.43168	4.09459	4.44886	5.30232	3.53659	3.97299	4.67549	4.17964	4.06416	4.54871	4.19142	4.23726	3.87819	3.18954
DCN	1.03854	0.890013	0.167466	0.222812	0.138428	0.187188	0.290539	0.0809779	0.743628	0.157246	0.762631	0.310251	0.764935	0.000377771	0.0341038	0.0361242	0.165488	0	0.2777	0.330639	0.240921	0.0611702	0.296412	0.178206	0.0192817	0.93569	0.971507	0.76639	0.293064	0	0.146251	0.223781	0	0.195365	0.564914	7.78711	0.173277	0.299861	0.356497	1.16574	0.293928	0.205903	0.0697518	0.507998	0	1.09757	0.0900508	4.86093	1.80521
QPCTL	3.1299	3.1021	4.26367	3.69343	3.95724	2.88753	2.67681	4.31555	3.9394	2.87511	1.31633	3.32954	2.32551	2.79421	3.43414	2.57058	3.53637	3.31966	2.23252	3.121	3.45586	3.35157	4.11224	2.48389	3.01581	3.78074	3.6366	2.81675	3.51371	2.84951	2.77476	3.55051	4.01535	3.7039	2.77706	4.19673	2.61523	3.14771	3.3151	2.28589	3.53362	3.10984	3.38751	3.47526	2.42494	2.98502	3.36942	4.03205	2.97437
PPP5C	5.69835	6.06944	5.72128	6.79633	6.5003	5.8251	5.03951	5.47317	5.54236	6.42738	5.5453	5.74808	6.08567	6.19582	6.29938	6.12709	5.80268	5.1998	6.0477	5.85038	5.83466	6.0732	6.02835	5.29453	6.21713	5.85743	4.99929	4.66958	6.23705	5.63748	5.9799	5.70662	5.81415	5.55232	5.76779	6.63679	6.38925	5.64417	5.08025	5.62631	6.23442	5.83035	6.1042	6.31502	6.43507	5.43532	6.11795	6.45283	5.56368
CEP68	2.41468	2.40846	2.51961	1.76634	1.95518	1.94845	2.58971	2.55056	3.20404	2.29227	2.03458	2.90298	2.17334	2.0922	2.2957	3.19521	1.94945	2.36039	2.487	2.23964	2.6201	2.37346	2.65633	2.82025	2.82852	3.31245	3.56328	3.02557	2.8778	2.13144	2.60776	2.06618	2.13784	1.93949	3.18586	2.65908	4.02607	2.54757	3.37326	2.91694	2.19927	2.91834	2.17039	2.36144	2.32526	2.23446	2.99204	2.61629	2.35325
MAP4K3	3.79455	3.96294	3.25766	3.25509	3.40377	3.78368	3.56433	2.91759	4.13787	3.63324	4.35295	3.60416	3.94679	4.98729	4.13706	3.87024	3.78151	3.38267	3.45079	3.4562	3.49724	3.4208	3.51956	4.14356	3.26014	3.62706	3.53659	4.30997	6.54332	4.17377	4.08202	3.24788	4.41269	3.66294	3.40255	3.76285	3.91168	3.32111	4.38688	3.76489	3.21241	3.31885	3.66468	3.72941	3.34333	3.96737	3.27566	2.98382	4.03754
ZBTB32	0.0802678	0.313224	0.167466	0.312892	2.9825	0.149909	0.129347	0.604508	0.000188885	0.0509632	0.159111	0.0142743	0.267014	0.000377771	0.13484	0.306883	0.541558	0.0820493	0.388379	1.41706	0.795007	0.0611702	0.182623	0.0719421	0.66825	0.416616	0.0574258	0.0979525	2.67213	0.0423666	0.55255	0.972233	0.0834427	0.240921	0.426281	0.459966	0.40926	0.604962	0.281355	0.543536	0.578727	0.354183	1.07719	0.0816765	0.395823	0	0.572843	0.067299	0.0198659
TYROBP	0	0.0767066	0	0	0	0	0.000188885	0	0.000188885	0	0.0787362	0	0	0.000377771	0	0.164677	0.0553621	0	0	0.000566656	0	0	0	0.000377771	0	0	0.000566656	0.0764045	0	0.411192	0	0	0	0	0.118265	0.98585	0	0	0.381829	0.000275149	0	0.338285	0	0.0355717	0.178108	0	0	0	0.239366
TMEM159	4.42737	3.769	4.27965	4.39058	3.9999	4.30383	4.10047	5.63187	4.77319	4.00108	6.13611	4.92135	4.02524	3.80704	3.15757	3.81386	3.46101	4.77189	4.67756	4.745	4.16442	3.49364	3.0376	5.35528	5.32187	5.79506	4.41484	5.63489	1.59183	4.86789	4.72803	4.8725	5.08069	4.99381	5.21481	2.5604	4.4462	4.37892	4.70338	3.35136	4.81175	4.26112	3.31703	3.80219	4.35194	4.3902	5.01042	4.49606	4.41228
GABRA3	0	3.51103	0.0566901	0.441145	1.55355	1.50238	0.188386	0.0311796	0.000188885	0.0191285	0	1.0339	0	3.01464	1.72216	0.897899	0.303322	0.0293061	0.453593	0.0683075	0.732985	1.0128	0.0480118	0.855847	0.0192817	0.021542	0.000566656	1.84308	0	0.420946	0.0287523	0	3.4416	1.10996	0.150913	0.0231127	3.69739	0.0170637	0	0.0483769	0.864371	0.0285688	0.127321	0.972233	0.0097796	0.0866073	0.662942	0.522917	0.160387
BRCA1	4.35577	4.91742	3.72494	4.15283	4.10391	3.12466	4.1772	4.30383	4.75133	4.54687	4.08342	4.02798	4.87381	3.74298	4.19673	3.7893	3.53316	4.25469	4.42181	4.5327	4.43879	4.64771	4.91908	4.74981	5.31544	3.48037	3.36942	4.05962	2.38231	5.24811	3.95938	4.77644	3.43513	3.62519	5.00234	4.16459	4.15495	4.38628	4.8262	4.33259	3.76762	4.80622	4.40561	4.14456	4.9199	5.09688	4.33238	4.29672	3.82698
ERCC1	4.21779	4.98191	3.85588	5.33663	5.40882	4.74138	5.15938	4.53664	4.89426	5.63748	4.73235	4.76214	5.02682	5.13079	3.87318	4.68232	4.736	4.5525	5.43591	7.86977	4.14845	6.10222	4.94271	5.26627	3.19899	4.09869	5.22009	5.16923	5.66123	4.59224	4.67398	3.92949	5.21186	5.03665	4.84637	6.11053	5.82683	5.04157	5.36628	4.68409	4.43753	3.96234	4.76173	3.74789	4.57767	3.9192	4.72314	5.98289	5.56506
CD22	0.101494	3.73665	0.252299	0.11565	3.64679	1.48505	1.2956	0.299982	0.488698	1.97431	0.30912	0.386794	1.41138	0.000377771	0	0.0802678	0.908964	0.0136204	3.7477	0.0683075	0.313224	1.27775	0.409521	1.40333	0.199118	0.249215	0.000566656	3.94025	0.354183	3.7531	0.0287523	0.906128	0.365585	0.43419	0.0239448	0.0108114	0.0945463	0.488698	0.105293	3.19521	0.960595	0.769322	4.22503	0.239795	0.19652	0.937961	0.7614	3.34527	0.0640953
SEMA3B	1.59125	6.00127	6.09291	4.40409	5.50577	6.38053	3.18586	4.67733	3.27702	1.93635	2.63739	3.86889	5.32248	0.155801	3.88052	2.05009	5.96454	4.21171	7.12674	0.535041	2.62946	5.09615	3.71412	2.83925	3.26298	2.51566	0.906569	7.90507	3.7383	4.53289	6.36032	4.20261	3.8144	4.94005	4.55803	2.5142	1.77027	3.13542	5.33071	3.46222	5.14897	3.21954	4.76573	3.99199	4.44845	2.21554	4.29473	1.65844	5.45428
MBTPS2	2.62348	3.5487	3.13016	2.44053	3.59155	3.08631	3.67076	2.93318	3.19587	3.53426	2.75857	3.07337	2.64553	3.54444	3.44933	4.26906	3.41976	2.59138	3.2746	2.50544	2.40901	4.22521	3.90515	3.85659	2.88987	2.93429	3.22876	3.01179	2.62784	2.69349	3.29505	3.32751	2.30246	3.2131	2.2951	3.35541	3.00319	2.98464	2.32375	2.69951	3.73347	2.57312	3.12611	2.93494	2.35742	3.0086	2.64171	3.8038	3.44738
PRICKLE3	3.13295	3.08405	3.58522	3.25021	3.85264	2.48355	3.3209	3.31378	2.6305	3.24725	2.78521	2.50366	3.06191	3.03451	0.606213	3.47928	3.46391	3.4434	3.95494	3.35949	3.08086	3.53072	3.50957	3.07955	2.92227	3.69793	3.33178	3.37345	2.60776	2.64249	3.43058	4.37668	3.3709	3.30289	3.1404	3.14771	2.86206	2.86991	3.03399	3.11121	3.59068	2.76571	3.208	1.88343	3.12281	3.11436	2.70198	2.18999	3.53637
LTF	0.0601272	0.148952	0.208924	0.0298584	0.238769	0.689774	0.219314	0.255329	0.000188885	0.0191285	0.0322685	0.193588	0	0.155801	0.0467424	0	1.7379	0.427855	0.161564	0.000566656	0	0.01949	0.229002	0.000377771	0	0.699827	0.000566656	0.0335587	0.125756	0.0639006	0.146251	0.0160686	0.10838	0.063532	0.0843028	0	0	0.290376	0.056551	0.81028	0.50194	0.381498	1.38207	0.0461992	0.222223	0.701214	0.157199	0.456227	0.0433719
EXTL3	2.12686	1.94967	3.38456	1.77387	2.88373	3.78885	2.50799	3.52387	1.36429	4.48445	2.00072	2.65908	2.53985	5.04746	3.14912	4.07099	3.73436	2.47105	3.16192	3.23445	2.36442	2.29699	3.31885	1.81357	2.93794	3.04308	2.74767	2.1381	4.95829	3.618	2.45925	3.10984	3.73115	3.81978	2.19667	4.05863	3.98612	2.99639	3.24698	2.87581	2.82234	2.73963	2.3073	2.76045	2.86814	2.84012	3.36803	5.19163	2.16123
NR1H4	0.123551	0	0.0566901	0.178026	0.0237596	1.03422	0.0834427	0	3.27702	0	0	0	0.261015	0.000377771	0.0467424	2.63115	0.00377212	0.0820493	0	0.000566656	0.104082	0	0.0239448	1.42708	0	0.021542	1.06866	0.00396101	0.0153929	0	0	0.0572406	0.00240132	0.0335587	0	0	0	0.176565	2.00172	0.0618443	1.69963	0	0	0.01015	0	0	0.020792	0	1.77765
ELOVL5	4.5813	0.905964	6.28252	0.356803	4.12133	5.81484	5.88075	4.93068	4.90611	5.89464	6.25722	5.14647	5.27922	6.9629	6.01017	5.85135	6.87469	4.92673	4.61222	0.636566	5.94027	5.54015	0.699827	0.0452037	5.96244	4.84996	5.24403	4.62925	6.98266	5.73432	5.74108	2.3073	3.01955	5.24076	6.42325	4.63791	5.94985	0.362284	4.61222	5.09857	5.88505	2.65388	4.83196	5.55074	5.69181	5.7686	5.75811	5.22946	5.87637
ALOX5	2.03017	5.34962	2.14748	3.7383	3.4704	3.88643	3.18744	4.22693	2.8871	0.899585	0.505555	0.029495	3.74731	0.000377771	0	0.525366	0.150057	2.74661	1.13834	0.0683075	0.267403	0.01949	0.354204	4.66411	1.10887	0.625195	2.79861	1.96881	0.125756	5.03525	0.0287523	2.25243	0.18999	1.28395	3.60463	0.136851	0.0583226	2.66509	3.55425	2.47069	3.43744	4.06056	0.0583226	0.155801	4.02099	1.85832	2.91494	0	2.35771
KDM5D	0.020792	0.0545237	2.8778	0.275466	0.0144595	0.0339221	0.000188885	0.0458493	0.000188885	1.91057	2.99537	0	0.0698034	0.000377771	0.0341038	0.0648861	0.0631851	0.0465625	2.97008	0.0683075	0	0.0419893	3.55653	0.125756	0	0.021542	0.0574258	0	0	2.48926	4.85506	0.0160686	0.00240132	0.00396101	4.40523	4.06019	0.0120501	0.0289357	0.0728801	0.145661	1.26365	3.29376	4.04015	0	4.76639	0.139576	0.0572406	0.208705	0
CALCOCO1	4.56806	4.78232	3.97848	5.10792	6.46331	6.4922	4.81507	3.22154	4.92893	3.10938	4.80933	4.29495	5.27381	4.71482	3.02773	2.82966	6.50718	5.54494	5.46254	3.5429	3.9412	4.75467	3.53715	4.56885	4.57283	4.4883	4.30978	6.57044	4.94998	5.32946	4.29734	3.27928	6.51616	5.33966	5.17946	4.50224	5.12068	4.76531	5.92344	4.90526	4.53689	5.19752	3.58388	3.37507	5.06473	4.81922	4.95617	4.23747	4.82639
UBR7	4.54821	4.25877	4.50437	3.98993	3.65196	3.64935	4.31125	4.51553	4.75827	5.03598	5.27381	4.23049	3.93037	5.1834	3.60836	5.76392	3.10652	2.79381	3.94903	4.85036	4.40363	4.96404	5.17777	5.05108	4.29993	3.50743	4.80622	3.54909	4.35295	3.89451	4.3162	4.44045	2.84756	2.88035	4.27001	4.14318	4.59732	4.44091	3.88682	4.63662	4.01328	4.23621	3.95375	3.42417	4.15421	4.37701	4.04248	5.00745	4.19379
MAP4K5	3.226	4.81901	3.33204	3.22398	4.00951	3.31908	3.52642	3.50496	4.05738	4.14202	4.49857	2.75781	3.57529	3.01906	3.83052	4.28879	3.25546	3.46673	3.82078	4.72718	3.65118	3.70755	4.22108	3.80484	3.10262	3.77402	3.90918	4.01856	3.69245	4.55844	5.05997	4.00798	4.15134	3.42857	3.71811	4.42816	4.12638	3.84208	3.69935	4.15583	2.75551	3.13487	3.56131	3.43108	3.67497	3.61763	3.34231	3.68598	4.29061
EHD3	0.0403363	0.104082	0.80013	0.0298584	0.00583509	0.0510876	0.219314	0.0809779	0.0749498	0	0.897899	0.029495	0.0339221	2.4554	0.0097796	0.813076	0.157246	0.27485	0.519236	0.000566656	0	0.01949	0.0480118	0.09857	0.0192817	0.523446	0.757549	0.0764045	1.6392	0.0639006	0.0287523	0	0.876197	0.137186	0.578425	1.37124	2.77912	0.0682449	0.0396175	0.0820493	0.180885	0.0285688	0.177064	0.148039	0.0097796	0.150057	0.809862	2.2951	0.525759
PSMC4	6.29368	6.35019	6.95382	6.82503	7.56327	6.47127	6.50172	6.87156	5.99782	6.93169	6.52499	6.36584	6.20701	6.86379	6.9812	6.26879	6.65658	5.88075	6.11893	6.15191	6.4065	6.93759	6.63679	6.06664	5.6656	6.33711	6.16599	5.47466	6.67823	6.8244	6.25459	6.65866	6.9584	6.29757	6.68837	6.75349	6.66777	6.16243	6.62045	6.37765	6.22305	6.22388	6.51906	7.05489	6.19778	5.74283	6.66629	6.72488	6.6078
MAN2B2	3.16257	2.5194	3.23913	3.52409	2.90709	3.69305	3.5733	3.05713	2.57946	3.11261	3.50849	3.31335	2.61928	3.47429	2.60062	3.05145	4.41548	3.36904	3.13449	2.5645	3.03803	3.09032	3.05278	2.99009	3.14178	2.93812	3.20652	2.41008	2.87086	3.23796	2.83072	2.93229	3.92056	2.2362	3.1628	2.84521	2.91605	2.98141	2.69211	1.71013	3.14642	3.24582	3.32776	2.39694	2.5182	2.50568	3.44885	4.88416	2.89043
SLC7A14	0	0.0239448	0	0	0	0	0.000188885	0.00715542	0.000188885	0	0	0	0	0.914762	0.0097796	0	0.00377212	0	0	0.000566656	0	0	0.0239448	0.000377771	0	0	0.000566656	0.00396101	0.0331917	0.0423666	0	0	0.000566656	0	0	0.107137	0.00254437	0.00602397	0	0.000275149	0	0	0	0	0	0	0	0	0
CLDN11	0.0802678	2.78095	0.192328	0.549389	2.42838	0.129766	1.32818	0.0311796	0.268091	0.171943	0.315744	0.512192	0.21657	0.70975	0.161001	4.80855	0.205903	0.317215	0.119987	0.0683075	0.806464	5.18436	0.0480118	1.17528	0.0978617	0.350564	0.698933	0.270929	0.0691408	3.90654	0.870976	0.130211	0.154251	4.04148	0.0430965	1.08186	0.868599	0.0803895	0.413572	0.0943786	0.0626777	0.0545237	0.298476	0.462889	3.17176	0.224261	0.0572406	0.33791	0.269207
SLC25A39	7.68741	7.50362	7.5579	7.17801	6.74382	7.16409	7.58669	7.70595	7.97648	7.65381	7.36124	6.67495	6.82076	6.4153	6.78688	6.82997	7.77569	7.7349	7.4646	7.75141	7.66912	7.08515	7.57564	7.48412	7.39157	6.64918	7.36872	7.15202	6.61676	7.36335	7.44822	8.15136	6.59265	7.11747	7.55054	7.49856	6.82376	7.78125	7.28849	7.54183	6.58056	7.10663	7.59148	6.88444	7.81714	7.2289	7.95596	6.62618	7.34597
MVP	7.08811	5.89077	5.5975	5.86793	7.37814	7.32778	6.97327	5.34028	5.99679	5.08952	6.86245	6.56235	7.4179	5.63338	5.10594	5.29453	7.04984	7.31381	5.725	2.48999	6.49671	1.79842	3.46018	6.63369	5.91641	7.2755	5.97676	7.64288	6.78975	6.49815	6.45606	6.59798	6.41416	5.85951	4.69531	3.90654	4.01694	7.2426	5.4182	6.19582	6.57949	6.96568	7.23039	4.48975	5.00452	7.00689	6.64731	6.74755	5.98177
NUB1	5.27381	5.87637	4.15283	5.55178	5.76575	5.08838	5.19639	3.93268	5.54144	4.8477	5.12695	5.6887	6.49671	5.99076	5.64996	5.53148	5.35081	5.33147	5.76962	4.92097	5.58195	5.47812	5.02753	5.50522	6.13647	5.25068	4.86551	5.74343	4.92481	5.26831	5.67444	4.37995	5.04562	5.33817	5.39533	4.89642	4.72294	5.27048	6.06545	4.97352	5.4825	5.47057	5.02162	5.44921	5.84896	5.54933	5.07709	5.19075	5.32162
PGM3	3.81236	3.77338	5.7072	4.41899	4.43404	4.70429	3.93719	4.51439	4.26548	4.8477	3.78847	4.45851	5.57958	4.00034	5.68545	3.73057	5.82619	4.26194	3.08568	4.97438	3.8605	5.2476	5.59238	4.39409	4.9194	3.54594	3.65727	4.43093	5.33049	4.5245	3.75921	4.3241	6.32349	4.54209	4.82387	4.30043	3.47875	5.11542	4.3902	4.34135	3.54237	3.79916	4.2129	5.4182	4.01674	4.0163	4.89936	4.40621	3.8409
RWDD2A	1.3035	0.638682	2.04103	1.68348	0.462889	1.48505	1.40839	1.22967	1.89324	1.43765	1.28224	1.00011	2.11039	1.98857	1.32249	1.21749	1.61037	2.15937	0.614828	1.80394	1.43519	1.83214	2.10069	1.22672	1.86912	1.02694	1.92332	1.12782	2.10509	0.979848	1.12522	1.17444	1.57782	1.27036	1.56288	2.23585	0.373138	1.93885	1.52111	0.646507	0.626674	1.30911	0.699925	1.3455	1.133	1.22159	1.37442	1.55003	0.980611
CLK1	5.56109	5.78848	4.50533	5.60363	5.58558	4.44311	6.24576	4.07221	6.18277	5.18882	5.60398	5.84293	7.35394	5.59957	5.57905	5.90326	5.06572	7.14521	5.07011	6.77385	5.70598	5.79234	5.89283	5.54265	6.53416	6.08002	5.48907	7.30977	5.4837	5.84391	5.45005	5.70838	6.84243	5.1998	6.03773	5.69715	4.93407	4.8058	6.59433	6.23888	4.06655	5.10382	5.8376	5.73877	5.61854	6.01863	6.20209	4.11009	5.83842
POLR3B	2.54364	2.60656	2.75173	2.98209	2.04831	2.79754	2.42066	2.81539	2.84521	3.20233	2.35325	2.40719	2.9527	2.97691	2.85587	3.34503	1.88703	2.13784	2.39384	2.10871	3.33778	2.00855	2.65908	3.44859	3.06677	2.73829	2.83698	1.98857	2.51633	2.66186	2.94421	3.15981	2.25607	2.37717	2.74794	2.47944	2.75474	2.43791	2.08992	3.22876	3.12032	2.58764	2.36623	2.45059	3.31872	1.96578	2.58798	2.38847	3.1214
ANGEL1	3.34333	3.98633	3.76301	2.79273	3.25568	3.23817	3.61242	3.52788	3.88898	3.49949	3.03314	4.1831	3.9601	2.35096	3.13016	3.93701	3.2798	3.23394	3.55512	3.45458	4.44992	3.36454	3.51137	3.63105	3.82016	3.72529	3.78182	4.81854	4.13167	2.64249	3.51153	3.40487	4.1303	3.83612	4.06212	3.71102	4.28983	3.54758	3.30129	3.66552	3.41328	3.82078	3.9165	2.87031	3.12281	3.70494	3.29097	3.11186	3.34454
RNF14	3.95108	5.39813	4.44808	3.42891	5.11841	4.63334	4.17327	4.76508	4.06143	5.21983	4.87905	4.65745	4.8784	4.79501	4.68133	4.52927	4.13869	4.6009	4.8479	4.76325	3.9589	4.57727	5.13308	4.53594	4.55712	4.82798	3.81386	4.40683	4.11273	4.46743	4.09807	4.29172	4.56991	3.80666	4.18126	5.55347	4.39621	4.32058	4.13319	4.96711	4.48766	4.89914	4.79609	4.4251	4.77935	4.47043	4.13151	4.60053	4.82962
DNASE1L1	3.83569	6.04146	3.042	5.29232	3.87538	4.29516	4.56638	3.43849	4.83365	2.35028	5.10046	3.99302	3.22233	3.72477	2.94187	4.17266	4.09169	3.85264	4.41445	3.41431	4.99754	3.64132	3.19001	4.59411	3.51751	4.58299	3.71102	5.28112	4.40601	4.08806	4.20283	4.48975	3.31222	4.14652	3.47625	4.12008	3.31222	3.97827	3.68827	2.86608	4.61904	4.07277	4.09056	3.13403	3.27791	4.34171	3.66423	4.79361	4.27093
DDX11	5.62499	5.46114	4.41638	6.08649	5.77789	4.6719	4.23152	5.07924	4.56638	5.84149	4.73879	4.75487	4.976	4.71889	5.29388	5.38785	4.45299	4.95083	5.42609	6.73008	5.215	4.67312	5.71159	4.78735	5.9061	5.49555	3.6955	5.93062	4.27883	5.65861	6.40332	6.09497	4.65407	5.12245	5.55915	5.0374	4.81336	5.84535	5.48804	5.56667	4.56991	5.9472	6.82628	5.4461	6.91779	5.51928	5.73753	3.8038	4.46647
HEBP1	4.29801	4.76086	4.85553	3.26993	5.44254	5.25739	5.79772	4.74161	5.38533	4.77489	6.54668	5.51811	4.60864	2.73045	4.92893	2.88058	5.01894	5.48182	4.57707	4.12327	5.16264	5.18768	5.26341	5.61738	3.15788	3.21759	5.06806	5.11964	3.8004	5.28002	4.2435	5.64894	5.48755	5.66926	4.83196	4.17392	4.75905	5.01464	5.48671	4.28899	4.59803	4.44647	5.9737	5.34962	5.47087	4.22461	5.69835	5.14588	5.4943
GPRC5A	5.26184	8.26013	6.46044	5.8279	8.35834	8.79693	6.51963	4.46421	6.50172	6.22947	9.03048	5.79176	6.05353	0.351041	6.69049	0.547822	7.86656	6.21554	7.55054	1.13834	5.35876	6.13858	4.03293	7.31775	4.80019	6.64041	5.40931	7.98698	2.13111	9.14402	7.71032	8.71639	5.14287	7.00347	7.05166	0.395662	0.245728	6.34809	5.28708	6.19223	5.61329	5.68277	8.84854	6.39911	6.96431	4.64523	6.60646	2.15867	7.4179
MAMLD1	0.144937	0.322849	2.91694	0.374751	2.46252	0.0903072	0.0341038	0.161564	0.488698	2.26804	0.921961	0.111417	1.12169	0.000377771	0	2.98612	0.246697	0.0465625	2.46437	0.0683075	0.0259861	2.30246	2.13041	0.574308	1.44669	0.314919	0.185995	0.354183	0.125756	2.05159	0.188885	0.240921	0.158857	0.278408	0.465973	3.16302	0.36762	0.261954	0.021542	0.25343	0.0183767	0.395781	0.428514	0.00377212	2.11644	0.41779	0.584907	2.39832	0.103231
CD6	0.283458	0.166656	0.0765339	0.506335	0.107565	0.368042	0.412548	0.276678	0.268091	0	0.656694	0.325604	0.110989	0.76809	0	0	0.213648	0.0465625	0.410532	0.000566656	0.130211	0.322849	1.16017	0.32701	0.114333	0.392721	0.781505	0.603955	0.860628	0.231269	0.229791	0.0572406	0.263534	0.063532	0.199437	0.0108114	0.0237596	0.739511	0.59082	0.335525	0.130211	0.338285	0.140147	0.0267869	0.348059	0.315082	0.572843	0.0467424	0.31313
TACC3	5.36235	6.80598	4.90011	6.04104	5.89435	5.37088	6.03571	6.10789	5.49677	6.28974	5.80796	5.25969	5.30837	4.53754	5.77995	5.68987	6.09608	4.48403	6.24529	6.00496	5.08689	5.73432	6.36999	5.54015	5.85852	5.09391	5.91253	5.3896	4.82661	5.99043	5.47585	5.74663	4.91646	5.3231	5.67773	5.98485	5.11763	5.86707	5.27703	5.54411	6.4325	5.77649	5.62753	5.5136	5.89077	5.5623	6.13858	6.88444	5.88044
UFL1	3.50373	3.21592	3.01014	3.37468	3.43689	4.44203	4.07817	3.51603	4.23312	3.78437	4.15169	4.3751	4.61798	3.92722	3.63586	4.01805	4.28577	4.15314	2.76613	4.28689	3.88809	3.91804	4.22326	3.82257	3.42453	3.24667	3.96146	4.55907	4.23238	4.14202	3.58775	3.68564	4.07437	3.70951	4.07066	2.76315	3.45218	4.10003	4.0968	3.74338	2.85994	3.92494	4.23555	3.18502	3.34994	3.94495	3.88175	2.69126	3.885
POLA2	4.0118	4.70398	3.96972	4.81175	5.06159	3.70673	4.63897	4.2643	4.20042	4.2694	4.63164	4.06674	2.78366	4.10336	3.54777	4.65659	4.05311	3.06698	4.06841	3.82123	4.44535	5.15938	4.90675	4.63811	4.00419	3.24667	4.48329	3.65782	3.44232	4.94232	4.33024	4.88592	4.11502	4.41827	4.53922	4.41466	3.89365	4.00548	4.34683	4.1327	4.43274	4.25084	4.92602	3.43766	4.71058	4.86903	4.23152	5.30384	3.92837
ZC3H3	3.15287	2.43166	2.83901	3.05877	3.90757	2.84851	3.82402	3.43986	2.51611	3.44859	2.71361	3.18709	2.98141	2.92681	2.85587	2.2874	2.72015	3.06698	3.01842	3.53715	3.77741	2.046	2.65908	2.40288	2.89862	2.83407	3.77609	3.27257	3.81408	3.14841	3.81541	3.01099	2.86504	3.67647	3.4409	2.79421	3.03692	2.90685	3.16522	3.40242	3.3235	2.79381	2.9237	3.07179	2.77557	3.09181	2.26893	3.52036	3.18954
CAPN1	6.70162	7.00131	5.89283	7.26476	8.16008	7.64064	6.77927	7.01832	5.49147	6.90331	7.17612	7.03191	7.06564	5.58406	6.44234	5.74211	6.91275	6.53197	8.08926	5.60576	6.70053	6.42974	6.89956	6.66356	6.90482	6.77036	5.88075	7.74878	6.53727	8.37741	7.30081	6.58157	6.54445	7.71795	6.48662	5.9313	6.73287	6.76772	7.18338	6.59914	7.06243	8.10682	7.30977	6.74038	6.56944	7.14687	6.99347	7.40293	5.69181
ACP3	0.819238	1.28484	0.119379	1.33593	0.417332	2.39124	1.54378	4.02678	3.01373	0.143032	2.21137	3.2845	2.93776	0.835753	0.43032	1.82191	0.986592	0.900444	0.878627	0.202508	4.14373	0.0802678	1.32204	4.6286	0.282035	2.74176	2.40149	0.0458493	0.0892198	0.943437	2.21173	1.25949	4.54254	0.732755	2.23669	0	2.69709	1.03592	1.85515	1.50889	3.01695	0.836748	0.41094	0.533851	0.662003	1.72008	2.03481	0.0259861	1.24628
MDH1	7.50796	7.94832	7.22384	6.76899	6.26466	6.89153	7.1816	7.2289	7.4179	7.74264	7.83024	7.11584	7.36124	7.98698	7.79613	7.6928	4.97681	6.54075	6.96214	7.64288	6.81957	7.72944	7.78711	7.67654	7.37814	6.38053	7.48412	6.68943	6.77207	7.17114	6.57363	6.87156	7.2875	7.05409	7.2589	7.2589	8.34005	7.07659	7.48807	7.45223	6.96431	6.93322	6.27414	7.4861	7.15202	6.60886	7.16078	7.23039	8.05116
SLC30A9	4.51085	4.65361	5.09688	4.86008	4.3018	5.09172	4.98425	4.84838	4.83686	4.86697	4.82941	4.82517	5.62365	5.29453	4.80414	4.56865	4.80893	4.55622	5.13308	4.72974	4.66612	4.86093	5.32599	5.24342	4.46339	4.72294	4.60214	4.33278	4.64588	4.21332	5.27403	4.40266	3.91562	4.08404	4.91563	5.07595	4.70782	5.30291	4.64389	4.57263	4.43274	4.80123	5.22204	4.3763	5.41231	4.33733	5.19662	4.63238	5.39329
MTMR11	3.86708	2.86231	0.990791	3.90654	3.56923	4.28433	5.71937	0.710921	5.6247	2.39626	2.31704	3.482	4.98801	0.799084	1.0803	4.58672	2.21721	6.28621	3.1605	2.12468	2.31576	1.35484	1.65356	4.09209	2.25759	3.41275	5.17723	4.97537	4.64342	2.88204	3.7704	4.89772	1.21239	3.71704	1.54506	2.73023	1.20609	4.15134	4.50284	4.31918	5.03665	4.8632	3.4991	1.59125	4.10373	5.70143	4.25532	3.01802	5.2229
COX15	4.36765	3.93527	4.6279	4.17738	3.25985	4.08633	3.69324	4.3498	4.58827	5.03544	3.95684	3.67018	3.96972	3.23775	4.35672	3.65782	3.83904	4.26724	3.97023	3.85133	3.80179	3.70494	4.2742	4.77979	4.39831	4.244	4.30463	3.53569	3.42	4.41942	3.9427	4.04033	3.85926	3.8216	4.36935	4.10798	4.20932	4.4364	3.85509	4.69491	4.3604	3.97773	4.08829	4.2172	4.48358	4.46763	4.51264	3.76489	4.62841
CCDC88C	4.07534	3.12394	3.73927	4.04851	2.60679	3.53813	3.31133	4.05999	3.64829	3.16321	4.97798	3.77338	3.74809	3.68733	2.81582	2.49866	2.94754	3.49321	3.51898	4.09273	4.10354	3.1876	3.50607	3.20249	3.78692	3.61972	4.20283	3.54255	4.1342	2.78077	4.58978	4.23381	4.38399	3.04239	4.28298	2.99618	2.66943	4.52051	3.25782	4.22165	3.50552	3.38724	3.64773	2.84756	3.68956	3.18744	3.8604	0.774733	3.30507
YAF2	3.66423	2.95809	3.64973	3.155	3.70225	3.77144	3.80434	2.9562	3.83385	3.18003	3.00738	3.57018	3.52263	3.88809	3.61781	3.83967	4.05651	3.36904	3.4427	4.36109	3.26864	3.87273	3.48424	3.15981	3.17739	3.56666	3.15419	3.08383	3.25671	3.50165	4.05327	3.84635	3.46856	3.74515	3.00789	4.58024	3.50344	3.2546	3.28572	4.26632	2.3845	2.96626	3.69739	3.8148	3.59257	3.68126	3.02617	3.15268	3.42158
ZMYND11	4.86367	5.4004	3.89923	4.68594	5.18882	4.43817	4.02427	3.8591	4.86159	4.36058	3.92381	4.69048	6.00805	4.02572	5.60021	5.51705	4.72525	4.0538	4.76887	4.80832	4.34009	3.37507	4.90483	4.53494	5.15066	4.2083	4.2364	4.02624	3.73012	4.63181	4.50663	4.67275	3.30456	4.48655	4.69247	5.41967	3.37226	4.73741	4.06291	4.39409	4.68615	4.66492	4.72464	5.23239	4.33949	4.49344	4.9959	4.40621	3.99848
WAS	0.359713	0.0981203	0.208924	0.956811	0.138428	0.187188	0.343827	0.646772	0.157246	0.143032	0.322565	0.0786677	0.664472	0.220326	0.148443	0.227557	0.259641	0.413239	0.519236	0.246697	0.745322	0.558956	0.80615	0.639165	1.08604	0.554275	0.611633	0.488698	0.426419	0.0298584	0.426142	0.205739	0.125756	0.185951	0.402993	1.05083	0.17819	0.55809	0.208846	0.466801	0.536698	0.578245	0.199278	0.0816765	0.232808	0.365585	0.572843	0.636999	0.190808
DPEP1	7.82479	0.17178	5.60021	4.80212	0.217536	6.70299	7.63797	7.69537	5.09957	0.352852	0.0996845	9.0117	6.21713	0.254682	2.08117	1.05772	6.37284	7.68741	0.602311	0.371156	7.88235	1.67525	4.63043	4.03025	0.0515328	8.64734	7.10888	7.87551	0.316491	0.154628	0.613266	3.2991	0.459823	8.00489	6.71325	0.428923	0.0432836	6.94237	6.84317	7.86656	1.92516	8.43882	9.16456	1.23178	0.0583226	10.5598	8.32607	0.1075	4.54988
BID	5.81048	4.84566	5.22503	5.38705	5.27805	6.16599	5.3246	5.999	4.89066	5.44663	5.52789	5.17616	4.6971	4.55657	4.58564	4.36173	5.13308	5.43156	6.87997	6.29023	6.04688	6.0477	6.14677	4.9965	5.4764	5.574	5.8723	5.39896	4.51383	5.82714	6.34347	5.18389	3.80136	6.08151	5.63718	5.33521	5.89788	4.88416	5.43728	5.7572	5.61149	5.43072	5.10358	4.89936	5.36367	6.46924	3.99153	5.79234	5.01581
MATR3	6.80211	7.48994	7.28322	7.20221	6.79117	6.39592	6.92901	6.55962	6.91938	7.37995	6.82503	6.74228	7.01647	6.8156	7.45223	6.94529	6.68344	6.6889	6.66237	7.27097	6.66107	6.95382	7.59681	7.23833	7.36124	6.97034	6.33272	6.8156	6.29569	7.59148	6.65086	7.07074	7.42844	6.23705	7.27924	7.56085	7.49433	6.67124	6.8224	7.18505	6.50172	6.93592	6.76899	6.91596	7.65892	7.17284	6.90331	6.0568	6.81282
NPC1L1	0.184473	0.029495	0.00602397	0.222812	0.0546924	0.295052	1.05143	0.0187526	0.104446	0.0509632	0.0787362	0.442303	2.61052	0.551369	1.25305	1.40664	0.937961	0.151438	0.0763769	0.116464	0.613735	0.0611702	0.0239448	0.445466	0.114333	0.753311	0.537217	0.470496	0.524974	0.0528949	0.09857	0.485242	0.331758	0.230996	0.0337439	0.0108114	0.0298584	2.50902	0.105293	0.265547	1.50853	0.338285	0.357032	1.15609	0.0802678	0	0.549908	0	1.31881
XYLT2	3.24424	4.25166	3.59365	3.40419	2.75882	2.91948	2.99484	3.29443	2.78817	3.8586	3.93977	3.08361	3.09985	1.32438	4.46783	2.08577	4.32145	4.18187	4.06761	4.09129	3.46687	4.05669	3.81923	3.24371	3.63086	3.16768	3.51956	3.27928	2.59005	3.84941	3.46343	3.91228	4.12967	3.23893	3.42984	3.47429	4.41737	3.66224	3.94736	3.38407	3.54035	3.0672	2.85352	4.76765	3.56731	3.05002	3.72601	5.21159	3.0937
RGPD5	3.00996	4.61931	3.73454	3.5397	4.61953	2.96172	2.73207	3.50727	2.80092	3.79804	3.95056	4.25041	1.51578	3.54758	4.13539	3.36334	4.06924	3.81688	4.62507	5.41758	2.09871	4.58602	3.7071	3.16302	5.01631	2.95569	2.54757	4.14029	4.31555	4.23438	3.88194	3.33222	3.00301	3.57547	4.18972	4.57789	3.16936	4.00914	5.09391	3.39777	2.46642	3.27752	3.49481	4.56845	4.12528	0.177722	5.13101	3.3953	3.09112
STMN4	0.0403363	0	0.0153929	0.0749498	0.0546924	0.0144595	0.000188885	0	0.000188885	0	0.0322685	0.0786677	0	0.000377771	0	0.050719	0.0553621	0.0293061	0.0142743	0.000566656	0	0	0.0239448	0.000377771	0.129343	0	0.000566656	0.021542	0.107918	0	0.0541604	0.0160686	0.00576029	0.0122185	0.0510876	0	0.0177193	0.14217	0.164204	0.000275149	0.0753046	0	0	0.01015	0	0	0.0900508	0.668859	0.0433719
NUDCD3	5.55232	4.88265	5.23344	4.78756	6.04061	5.33966	4.657	5.31673	4.2941	4.99777	4.86441	5.23774	5.15704	5.27024	5.03894	5.85364	4.93893	5.12142	6.39138	4.11671	5.41041	4.82039	4.78273	5.05602	5.35024	5.29151	4.55271	5.42679	5.83035	6.07277	4.01216	5.47665	5.24289	5.0714	4.86179	4.92029	5.64834	5.57592	5.45062	5.38814	6.22947	5.52589	5.12317	4.76552	5.45887	5.58374	4.81051	6.76625	4.73067
ISL1	0.519491	1.79289	0.0850788	2.68891	0.500592	0	0.235278	0	1.3513	0.862496	0.606815	0.386794	0.370142	1.39494	0.161001	4.90282	0.858175	0.0642622	3.12494	0.588797	0	0.742822	0.204977	0.000377771	1.62903	0.108789	0.185995	0.177152	0.807267	1.77709	0	0	2.69709	1.20039	1.31394	3.22786	0.324263	0.914277	0	0.124305	1.60124	1.19976	0.0346595	0.089796	0.608145	1.20683	1.71013	0.368697	1.72787
CHDH	5.02186	1.61627	2.78296	3.53771	1.9041	3.36082	3.21994	2.30693	3.61226	2.33652	1.02148	3.39378	3.34762	2.7799	3.75056	0.137339	1.38391	0.70986	2.62121	2.21108	3.30831	1.86607	2.39528	1.87782	3.86512	4.12041	3.51956	3.22434	4.29864	1.69239	3.49065	4.46136	0.606688	3.38946	2.32551	0.0764045	0.198847	3.92302	4.2172	4.11435	4.32787	4.04895	4.036	3.02732	3.86312	3.73911	3.7824	0	2.89043
IL20RA	2.89205	3.35346	4.51029	2.39237	4.38372	4.19526	4.07975	3.42112	3.93323	0.364612	2.57809	4.58428	4.55821	2.75668	0.121923	0	3.64418	4.21603	2.54146	1.33802	4.54254	1.19378	1.98351	4.05327	2.86392	2.86423	4.05651	3.86085	5.26948	1.28224	4.11258	3.9174	0.000566656	5.12531	3.97412	0.0231127	1.04696	3.79111	3.2624	3.46391	2.18721	4.43735	5.54385	0.239795	4.01515	1.4487	4.45128	0	3.99431
CLCA1	0.0403363	0	0	0.0530783	0	0	0.000188885	0.0187526	0.104446	0	0.0322685	0	0	0.115445	0.0721171	0.364003	0.000755542	0.56051	0	0.000566656	0.0259861	0.01949	0	0.32701	0.365961	0.0097796	0.0574258	0	0.305777	0	0.0541604	0.719843	0	0	0.0337439	0	0	0.0289357	0.021542	0.000275149	0.425948	0.0285688	0	0.01015	0	0.0237596	0.020792	0	1.5724
CLCA4	0	0.157484	0	0.356803	0	0.673669	0.116627	0.00715542	0.000188885	0	0.0322685	0.0461992	0	0.000377771	0	0	0.00377212	0.0136204	0.00527029	0.000566656	0	0	0	0.346949	0	0.0097796	0.185995	0.0764045	0.125756	0	0.146251	0.0572406	0	0	0.00696654	0	0.297184	0	0.021542	0.0618443	0.0472101	0	0	0	0	0	0.020792	0	2.06618
GLT8D1	4.98253	4.47702	5.59266	4.74138	5.17082	4.74138	4.49668	5.39245	5.48182	5.17574	5.46745	4.98866	5.28656	5.85364	4.80019	4.87629	5.15137	5.15517	5.37783	4.77143	5.36501	5.57592	5.08902	4.73334	5.84896	4.88708	5.29536	4.90035	5.14844	4.49433	4.69491	4.95874	4.34068	4.85036	5.56667	6.12131	4.68271	4.88868	5.13631	5.40581	5.02279	4.82798	4.93769	4.69771	5.47665	4.62822	5.00194	5.48587	5.22746
ATP2C1	5.64613	6.29276	5.72584	5.35508	5.72612	5.73212	5.69778	5.17749	5.88012	5.52962	5.34062	5.72666	5.67378	5.67895	6.42599	5.15704	5.76088	5.99173	5.999	5.11316	5.93062	5.27732	5.86314	6.47849	5.29102	6.36118	5.52035	5.61386	5.1338	6.54779	5.75423	5.87367	5.67654	5.35482	5.54652	5.09575	5.9417	5.44425	5.79664	5.93352	5.32086	5.34227	5.26234	6.08479	5.80707	5.65166	5.80554	4.71482	5.83724
IGF1	0.407133	0.0107148	0.176815	0	1.83027	1.77313	0.442996	0	0.000188885	0.0191285	0.0996845	0.161824	0	0.000377771	0.247149	0	1.10746	0.0465625	3.15773	0.0683075	0.104082	1.90938	0.0239448	0.000377771	0	0.883433	0.0574258	0.195802	0	0.429289	0.888871	0	0.0899693	3.54011	1.81908	0.220326	2.1331	0	0	0.0618443	0.192	0	0.368968	0.223614	0.95157	0	0.123551	0.188308	0.471704
SLC38A5	3.46101	5.51592	6.05282	6.30312	3.76211	6.27123	4.50663	6.45028	4.5018	5.65549	0.362585	1.3497	0.131048	0.351041	0.512726	0.670233	0.60762	1.02615	6.5671	6.92472	6.14518	6.96138	0.482713	4.6809	3.57101	0.144937	5.49462	7.31571	1.06506	0.709562	6.98418	6.30574	0.0742909	6.57696	6.7037	0.326443	2.60805	4.62223	2.64684	6.98699	6.67883	6.65658	2.23358	0.471855	6.78445	4.72102	0.835753	0.456227	7.38091
RALBP1	4.02624	4.29693	5.08902	5.44174	4.97162	5.37989	4.10251	4.83748	4.65838	5.22116	4.31459	4.72507	4.88732	3.92611	5.1667	3.74515	4.63298	4.43366	4.18024	4.34529	4.33927	4.80537	5.08376	5.12142	5.07709	4.1157	3.30186	4.30707	4.20621	3.41523	5.10197	4.27019	6.60426	4.80317	5.24621	5.05704	4.42473	5.13013	5.0102	4.27399	3.97512	4.83196	4.19098	4.7934	4.84246	4.07759	5.01606	4.4259	4.20553
RUFY3	2.445	4.72178	3.35202	4.0226	3.42175	2.4975	2.37119	2.77159	2.62682	3.68495	2.99318	2.21364	4.08985	3.68733	3.93965	4.81979	4.11242	3.32731	3.55512	3.91539	2.94297	2.69737	3.72356	2.63667	4.05405	2.06498	2.35515	3.25354	3.55854	3.16917	3.31245	3.40886	3.93445	3.38738	3.82773	4.75527	3.02919	3.15026	3.3216	2.29487	3.45857	3.31199	2.70608	3.54953	3.75921	3.27357	3.5167	2.92394	2.95141
CNTN1	0	0.1187	2.78788	0.0298584	0.0339221	0.0339221	0.000188885	0.0311796	0.0398058	0.96197	1.83625	1.58143	1.16089	1.9118	0.0341038	0.0648861	0.104543	0.0293061	5.70031	0.000566656	0.33739	1.80889	0.0924936	0.000377771	0	0	0.000566656	0.701214	0.049618	0.0423666	0.188885	0.0358894	0.0683614	4.23821	0.00696654	0.395662	4.2462	0.0289357	0.021542	0.19677	0.117554	0.0775266	3.82958	0.0355717	0.0216337	0.0763594	0.020792	0.0873623	0.0433719
SLC11A1	0.692812	0.441948	0.544526	0.522371	0.0447514	0.582706	0.829773	0.356424	0.63396	0.0675673	0.274154	0.471159	0.481884	0.351041	0.161001	0.660117	0.296396	0.317215	0.519236	0.535041	0.613735	0.254512	0.315803	0.709562	0.45881	0.166493	0.147075	0.488698	1.18456	0.310854	0.842665	0.621438	0.176893	0.30445	0.89262	0.539861	0.245728	0.566574	0.429072	0.658131	0.305068	0.302883	0.578555	0.115868	0.168519	0.440458	0.188308	0.126951	0.708465
WWTR1	0.543956	0.965267	2.42494	0.32934	4.33131	0.442126	1.96795	3.60903	1.04206	4.53689	4.15514	3.02795	0.550207	4.47976	3.94755	1.29094	3.17948	0.63396	1.02861	3.57349	0.214238	4.50284	2.43817	1.5553	0.114333	2.55181	1.04989	0.721626	4.6975	3.45553	3.43906	2.5747	4.7016	3.99732	2.9234	2.75197	4.29713	1.34634	1.037	1.71505	0.385278	0.144239	0.896174	4.10336	2.35187	1.0803	2.82439	4.80512	0.576801
AGPS	4.70413	5.85002	5.62442	4.64214	4.45358	4.8891	4.70207	4.35122	4.85102	5.63128	4.34325	5.2009	5.87724	4.06038	5.88608	5.07775	5.36501	4.42201	4.79031	4.47702	4.26367	4.96897	5.57709	5.21186	4.63354	4.71042	4.64136	5.08505	4.56763	5.32861	5.33907	5.22456	5.23774	5.10522	4.45818	4.82474	5.03525	5.76427	4.11722	4.64523	4.80062	4.27093	5.21293	5.3582	4.77555	4.78341	5.38628	4.11399	5.00477
CXorf56	4.02884	3.8264	3.51408	4.16927	4.5364	3.88832	4.74303	3.71449	4.45703	4.34529	4.41088	3.93037	3.48281	4.42368	3.97547	4.32588	3.76535	3.52468	3.57764	4.50477	4.94651	4.89796	4.07959	4.79077	3.88578	4.15746	3.62281	4.99424	2.93471	5.12939	3.86432	5.0301	3.60921	3.78305	3.53754	3.70528	4.0029	3.58176	2.93518	3.22581	4.0778	3.493	3.71747	3.64809	3.1325	4.68732	3.48906	3.85101	4.39392
ATP1A2	0	0.0652206	0.0948154	0	0.266936	0	0.000188885	0.0187526	0.0749498	0	0.109296	0.360403	0	0.000377771	0.0341038	0	0.068715	0	0.00527029	0.000566656	0.0529354	0.0419893	0.115183	0.09857	0	0.15579	0.0574258	0.0552409	0	0.154628	0	0	0.103056	0.063532	0.0337439	0	0.0432836	0	0	0.000275149	0.00602397	0	0.0150188	0.0545237	0	0.0978617	0.020792	0	0.122925
TTC27	3.89769	3.3235	3.41821	3.53426	2.88624	3.33801	3.94773	3.80819	4.14244	4.34171	3.25397	3.88705	3.47357	3.27399	4.25612	4.06841	3.99431	3.17669	3.35739	3.618	3.89788	4.04268	4.56095	4.20302	3.89414	3.32867	4.41596	3.30168	3.15757	3.99119	3.17544	3.82919	3.40223	3.79374	3.87388	3.72463	3.96466	3.27038	4.08269	4.28899	3.56249	3.62148	3.07991	3.76225	3.74456	3.31004	3.41719	2.92497	3.6989
ZNF582	0	0.104082	0.00602397	0	0.0873188	0	0.428302	0.0311796	0.000188885	0	1.22728	0.442303	0.0528949	1.22506	0	0	0	0.0642622	0.00527029	0.246697	0.104082	0.576801	0.0239448	0.000377771	0.0815145	0.572016	0.378341	0	0.0331917	0.0298584	0	0	1.42081	1.71949	0	0	0	0.00602397	0	0.000275149	0.00602397	0.164204	0	0.0732552	0	0.0463213	0	1.04206	0
VSIG2	0.32224	0.0705215	0.245983	6.25798	0.0662049	1.97585	1.39773	0.140065	1.64982	0	2.79861	0	0.470741	0.168645	0.13484	0.70975	0.104543	0.0293061	0.21911	0.202508	2.01625	0.01949	0.334447	5.16347	0.0346595	0.283296	5.10147	0.0458493	2.0041	1.04103	1.30447	0.149599	0.00576029	0.56346	0.101267	0.44102	0.0177193	0.315861	0.234339	0.000275149	0.444836	0.227639	0.0346595	0.0545237	0.119972	3.52929	0.406713	0.562351	0.239366
PHLDB1	3.99032	6.57268	2.09343	6.39095	3.96168	4.83772	3.07787	4.94974	2.60958	4.03068	4.50136	5.37088	2.90012	2.82829	4.67733	1.45464	5.41393	5.36235	3.88327	3.93445	2.72015	5.04278	4.07367	3.05217	0.77417	4.68948	2.87811	3.51478	3.20652	4.53947	4.66034	2.84251	4.62965	4.15395	0.864617	4.33153	2.89662	4.60992	2.9306	3.61397	2.00267	5.1536	5.88184	4.54967	2.70556	3.5474	3.72969	5.87637	2.02876
MARCO	0.020792	0.265474	0.102537	0	0.119295	0.681728	0.000188885	0.104446	0.129501	0	0.0322685	0.111417	0	0.000377771	0	0	0.0416403	0.0820493	0.0661559	0.000566656	0	0.01949	0.0239448	0.949947	0	0.0595088	0.000566656	0.119129	0.0892198	0.0195552	0	0.0358894	0.426542	0.0834427	0.166493	0	0.0298584	0.12884	0.021542	0.000275149	0.0472101	0.0545237	0.104082	0.106707	0	0	0.67167	0	0.0198659
CYP24A1	0.0601272	6.58822	0.468223	1.23945	4.55229	0.689774	0.61266	0.618587	0.129501	6.65526	3.32996	5.49051	0.1688	0.230519	0.587856	0.0648861	5.86558	0.0293061	0.988014	0.246697	3.85042	5.54073	0.51687	1.57323	0.0192817	1.03951	0.318346	1.06847	0.329553	7.37184	0.340695	0.523328	0.826869	6.26561	0.873996	3.18021	0.67167	0.12884	0.164204	2.57137	0.481884	0.205903	5.05154	4.11074	0.315803	0.315082	0.0900508	0.208705	1.87535
PRDM11	1.39346	1.35569	1.0028	1.07991	1.20099	1.46083	0.597431	1.97089	1.10887	1.91452	1.28224	2.22913	1.90442	1.05791	1.93613	2.10018	2.93518	2.12146	1.76671	1.26739	0.481075	1.51765	1.84818	2.04964	1.37892	1.68965	1.08713	1.49641	2.26614	1.4459	1.58423	2.15971	0.728264	1.95452	1.08552	2.05305	2.23924	1.47519	1.05477	0.901425	2.10535	1.26022	2.53218	1.51013	1.76821	0.770867	1.53858	1.94065	0.668022
SYT13	4.21355	0.680019	0.672109	2.50902	0.361592	1.51244	2.47536	2.6657	2.36963	1.07483	0.0171582	1.75211	1.99577	7.48146	1.99549	1.05123	1.16056	0.167599	2.95377	0.0683075	0.0779687	1.53379	0.375079	2.17884	0.0815145	2.05911	0.104082	3.33537	6.4172	0.726205	0.322849	0.645717	0.204589	2.67571	0.0337439	0.0764045	0.552795	1.6726	0.149599	3.84531	2.7505	1.3474	0.188747	1.03138	0.272953	1.68793	3.58256	0.0259861	0.603955
SNAI2	0.205078	0.209556	0.0948154	0.0952476	3.06217	0.353233	0.507053	0.0809779	0.0398058	0.482285	1.73605	0.193588	0.261015	0.0758533	0.110729	1.55376	0.266316	0.134897	0.0763769	0.000566656	0.130211	0.590469	0.161001	0.178206	0.0192817	0.0734162	0.0574258	0.363104	0.049618	1.32904	0.229791	0.0572406	0.00240132	0.385073	0.00696654	0.0764045	4.07759	0.0803895	0.0728801	0.335525	0.0626777	0.09857	1.16768	0.282289	0.129347	0.284495	0.123551	5.63338	0
CD74	2.5953	7.87551	2.50823	1.87814	5.5282	5.58406	4.76866	0.934597	1.49466	0.461276	4.29951	1.49714	2.68125	0.636566	5.66457	0.897899	6.71594	1.08905	0.883433	1.23219	0.51335	5.40853	1.82489	4.40287	0.751957	1.56519	2.38869	3.82958	0.936844	6.65304	0.648287	0.933971	2.47589	6.66356	6.09035	1.18244	0.582706	3.27038	0.46263	4.39952	4.24836	1.0456	5.99173	5.78705	1.36497	3.64809	3.26151	1.70777	4.19015
HGF	0	0.0198659	0.00602397	0.178026	0.0339221	0	0.000188885	0	0.0398058	0.295962	0.0171582	0.0786677	0.0583226	0.000377771	0.161001	0.253882	0.0193137	0.349264	0.0458493	6.61025	0.130211	0.0419893	0.315803	0.000377771	0.06707	0.0465625	0.000566656	0.0662089	0.0153929	0.0097796	0.0287523	0.0572406	0.000566656	0.0122185	0.0430965	0.886742	0.0177193	0.00602397	0.119987	0.124305	0.0331917	0.0775266	0.0346595	0.0191285	0.119972	0.0463213	0.0572406	0.283197	0.0198659
ZRANB1	2.50875	3.39056	3.03369	2.91075	3.0314	2.43508	1.37534	2.41378	2.22454	3.81638	1.92455	2.37278	2.77034	2.66694	3.36297	2.6395	3.069	2.03625	2.7955	2.70856	2.23903	2.68296	3.36601	3.04239	2.62973	2.94665	1.38021	2.92167	3.25671	2.70556	2.80766	2.69514	3.30105	2.85135	3.58627	3.31966	2.8871	2.39279	1.79976	2.60047	2.51302	2.02164	2.54534	3.15695	2.58729	2.69709	2.3415	2.61309	2.28408
NCDN	3.11279	3.8222	4.15152	4.45128	2.96152	3.4608	2.57369	4.21468	2.50902	4.2047	2.626	3.32954	3.83469	2.83287	2.87795	4.30137	3.76285	3.29311	3.75036	3.82402	4.19592	2.88578	3.98575	2.50267	3.899	3.51478	3.14391	3.6045	4.2462	3.80096	4.06883	3.32364	3.64247	4.38803	4.15763	4.55987	4.14784	3.52354	2.68891	3.45678	2.83755	3.15963	3.26917	2.82258	3.59257	2.79531	3.10149	4.17499	2.84195
ADGRA2	0.0802678	0.230436	0.119379	0.0298584	0.138428	0.0339221	0.0834427	0.494681	0.0398058	0.926515	0.301158	0.161824	0.0403809	0.0890875	0.234049	1.15396	0.359443	0.775475	0.690807	0.202508	0.186213	0.288677	0.466288	0.09857	0.0515328	0.021542	0.185995	0.0979525	0.593903	0.605194	0.09857	0.077013	0.400823	0.157246	0.068715	1.44438	0.297184	0.446043	0.149599	0.124305	0.316491	0	0.165646	0.215215	0.946248	0.0463213	0.0572406	1.46523	0.176893
ZFP64	3.58008	3.24039	4.06516	3.84247	3.91228	3.20628	3.67692	3.84977	3.39014	3.15592	2.2286	4.6919	3.67537	2.90634	3.65564	4.1132	3.30593	3.46058	2.94607	2.99467	4.13184	3.47526	2.95377	4.12196	3.92895	4.97866	3.2477	3.66366	4.45433	3.56693	3.63603	3.56598	3.67141	3.85042	4.18972	5.21567	4.22971	3.6243	3.54273	4.10778	4.43274	3.13988	3.67162	3.65609	3.85474	4.55657	3.36063	3.94495	3.26568
MNAT1	3.73535	5.20626	4.09252	4.43404	4.94651	3.73631	4.33085	2.89043	5.2678	5.25989	6.46287	4.42669	3.75864	5.35769	4.41425	5.90049	3.79574	3.67579	4.88829	5.92826	4.25892	5.84425	5.35335	5.11816	4.13807	4.15649	5.17057	4.40068	5.25477	4.30839	5.71273	4.69434	5.19926	4.66612	4.26281	5.10594	5.77926	4.77403	4.22752	4.59367	4.33131	2.95868	4.56971	4.39582	4.514	3.97512	3.78637	4.59713	5.93062
SAMD4A	0.930334	4.61518	0.659586	2.27738	4.00378	2.02548	0.941707	0.422796	1.8838	2.67515	2.43898	2.4319	2.47341	0.0590414	4.59563	1.0086	3.21857	1.13793	3.5928	3.58008	2.72768	3.41275	3.62978	2.56192	0.29587	2.20417	0.882355	3.50097	2.96192	3.72407	2.90915	3.37766	4.08985	3.37861	1.52985	3.31619	0.664982	2.06318	2.23853	2.30755	1.3474	1.32927	2.98141	4.58695	3.03469	0.774935	2.27194	3.58291	1.25911
RUNX3	1.00654	1.65814	3.18039	0.312892	2.15319	0.0696217	1.03951	0.218954	2.00517	3.21568	0.0171582	0.660485	0.199437	0.856336	0.297754	0.0237596	0.339025	0.167599	1.36608	0.246697	2.9373	2.81847	0.0239448	0.524974	0.0192817	0.178108	0.349175	3.64371	0.144239	0.176893	0.515607	0.851886	0.0634264	1.57281	1.44986	2.67426	3.41605	0.165488	0.0888386	0.745971	1.16796	0.836748	0.104082	0.148039	0.348059	1.28494	0.0397941	0.0873623	1.68377
MRE11	3.52826	4.91071	1.8735	4.35754	5.02228	2.79177	4.29315	2.38202	4.15446	3.31966	2.92871	4.04387	3.93635	3.61099	4.64972	3.13096	3.85197	3.40204	3.97023	3.84674	3.82597	4.2414	3.82402	4.80212	3.63748	4.05596	3.95375	3.9427	3.26864	4.74571	3.9111	4.18933	4.59541	3.78305	4.3488	4.11786	2.83128	2.90685	3.91841	3.65924	3.26794	3.76624	4.15188	4.23599	4.07759	4.54581	3.05563	3.44381	3.61954
PLEKHB1	4.38372	3.04504	2.91295	5.09172	4.18042	3.66587	5.24449	1.73762	2.43215	3.31966	2.68604	3.80997	0.421179	5.95503	1.75825	0.189411	4.9965	5.49315	3.8144	0.847778	2.29299	4.6708	2.10821	1.9041	2.31868	6.92223	1.81958	4.37668	1.5876	4.10818	4.83485	1.50709	0.985014	5.56534	3.48686	2.64713	1.39455	4.04148	5.40433	4.2567	1.98617	5.20681	5.16137	2.48967	1.41795	6.64843	0.770346	0	3.15026
SERPINB1	7.2127	6.25891	4.95617	6.96138	5.41506	7.72944	6.96568	5.91433	7.08811	4.92229	6.61889	5.66731	6.74497	5.64929	5.26262	5.45861	6.66629	7.7637	5.24811	3.7475	6.94237	5.39869	6.20788	6.93453	6.85295	6.87156	6.84169	7.20768	6.25237	6.63815	6.59169	7.29679	4.46397	6.19582	6.86495	0.136851	3.25096	6.76625	7.92852	7.17468	6.63192	7.75294	7.16769	5.5136	5.87151	7.57564	7.4386	0.382274	7.21446
CYP3A43	0	0	0	0	0	0	0.000188885	0	0.320288	0	0.0322685	0.0461992	0	0.168645	0	0	0.0553621	0	0.0142743	0.000566656	0	0	0	0.000377771	0	0	0.104082	0.0979525	0	0	0	0	0.0742909	0	0.0843028	0	0.0878915	0	0.056551	0.000275149	0.0889187	0	0	0.0267869	0	0	0	0	0
SLC7A9	0.0601272	0.0981203	0.153186	0.222812	0.148382	0.295052	0.0834427	0.0576501	0.388955	0.199278	0.462371	0.193588	0.300361	0.242692	2.5478	0	0.0890875	0.27485	0.0142743	0.0683075	0	0.0419893	0.161001	0.0719421	0.29587	0	0.185995	0.534841	0	0.141679	0.0541604	0.0572406	0.30912	2.05621	0.389306	0.0764045	0.0703906	0.0941147	0.234339	2.85509	0.180885	0	0.0242717	3.05181	0.150436	0.90755	0.10697	0	1.74526
SPAST	3.20072	3.10031	2.92033	2.89914	2.1758	2.8972	3.04175	3.02557	3.21759	3.20822	3.26177	3.28009	3.47928	3.99492	3.56642	3.6245	3.23754	2.91834	2.11493	2.84499	3.02701	3.36803	3.38883	3.32132	2.95968	2.79728	3.25176	2.45516	2.99785	2.96372	2.51655	2.7761	3.05948	2.83099	2.8012	3.76469	3.91283	2.47004	3.31981	2.72891	2.29069	2.66225	2.51677	3.0314	2.45703	3.4416	2.70582	2.21043	3.14439
NRXN3	0.532821	0.342931	2.88488	0.0298584	0.00583509	1.00433	2.89132	0.208068	0.79414	0.0191285	3.23593	2.90577	0.110989	1.26505	1.47427	0.164677	4.44535	0.0820493	3.94797	0.116464	3.21791	0.322849	1.76634	0.000377771	1.05853	3.31154	4.07975	0.234993	0.0153929	0.0639006	1.64828	0.0160686	5.43131	1.85921	1.71367	0.368968	2.5439	0.0289357	1.2939	0.676149	0.743158	2.63981	2.31576	1.53669	1.93917	2.60179	3.00738	0.689774	0.616097
OSBPL5	3.74848	4.20444	3.32015	4.81278	2.78296	3.98948	2.2963	3.69962	0.743628	3.07787	1.41087	4.45061	3.52187	0.444736	0.655394	1.65479	3.73574	4.63334	4.08948	3.10889	4.83433	2.32254	2.64908	3.17597	4.47465	4.4098	2.71294	4.52944	3.79574	4.29886	2.34708	3.89048	0.832955	3.86312	2.85612	3.17739	1.41958	4.77212	3.88682	4.23438	3.5474	5.08025	4.84082	0.977599	3.42307	4.79768	5.02324	4.01515	2.77756
AQR	4.27331	4.97841	4.18795	4.2175	3.59721	3.71747	4.84731	3.88601	4.90145	3.89101	4.36781	4.23312	4.1731	3.54551	3.6499	4.30043	3.90978	4.1622	3.65943	3.26694	4.20783	3.70494	4.16177	4.11875	3.83528	4.06078	5.75155	4.02017	3.60437	3.60729	3.82919	4.44045	3.5083	3.18845	3.9315	3.95001	4.05596	3.8119	3.05525	3.36866	4.41286	3.47017	4.51959	3.30899	4.4617	3.66605	3.72778	2.62469	4.80123
CPS1	1.33819	0.512023	2.61018	0.11565	1.32881	0.248067	2.03458	5.69057	0.942238	3.71102	0.301158	0.456089	1.13834	0.4021	0.723717	0.150133	0.266316	1.90097	0.519236	1.67652	1.40975	0.677572	0.39062	0.178206	6.40006	0.0734162	6.0252	0.567192	0.40385	0.209132	2.39326	2.84736	0.170093	0.116464	1.19866	2.55776	0.108799	1.74149	2.55358	0.819238	6.71649	0.0285688	0.632659	0.411259	0.297754	0.795648	3.47376	3.25354	1.22928
C8B	0	0	0	0	0	0	0.000188885	0	0.000188885	0	0	0	0	0.000377771	0.0097796	0	0	0	0	0.000566656	0	0	0	0.000377771	0	0.0097796	0.000566656	0	0	0	0	0	0.0634264	0	0	0	0.0237596	0.00602397	0	0.000275149	0	0	0	0.01015	0	0	0	0	0.0198659
FHL1	0.767467	4.07172	0.689573	0.561812	2.07693	0.311746	1.87183	0.480257	2.80935	3.08086	1.25295	1.12317	1.55328	0.286195	0.331059	0.736917	0.182454	0.28977	0.137945	0.963431	1.05123	3.76093	0.534264	0.445466	0.239954	0.293928	0.781505	0.866436	0.316491	0.537591	0.266515	0.205739	0.164677	0.287886	0.0598451	4.3024	3.95474	0.345321	0.888622	0.521213	0.117554	0.46263	0.104082	0.130029	0.967111	1.79826	0.278557	1.96922	0.681728
RTF2	6.36902	6.20929	6.11966	6.40422	6.27414	5.9943	6.92223	5.46813	6.53416	5.92955	5.85528	7.42228	5.70838	5.94607	6.87267	7.15202	6.82376	6.47618	5.5898	6.08151	7.23553	6.60529	5.77122	6.75103	5.35335	7.03497	6.34552	6.66494	6.96431	7.09412	5.7244	6.0261	6.91275	6.21262	5.43211	5.48615	5.9217	5.67343	6.80598	6.80052	6.34457	5.6015	6.62842	6.84743	5.26569	6.89005	5.56421	6.53292	6.42325
GABRA1	0	0	0	0	0	0	0.000188885	0	0.000188885	0.0191285	0	0.029495	0	0.0758533	0	3.26518	0.0553621	0	0.0458493	0.000566656	0	0	0	0.000377771	0	0	0.000566656	0.00396101	0	0	0	0	0	0	0	0.150692	0.0177193	0	0	0.000275149	0	0	0.0467424	0.00377212	0	0	0	0.353889	0
NLRP2	0.0601272	0.0767066	4.74008	0.201581	0.00583509	0.0696217	0.000188885	0.0938724	0.000188885	5.17229	0	4.51975	0.154157	0.000377771	5.40433	0.123285	0.126951	0.151438	0.0661559	0.290032	0.240921	0.0611702	4.73675	0.000377771	0.114333	0.144937	0.223357	0.0458493	0.0331917	0.310854	0.0287523	0.188308	7.7729	0.0122185	0.175117	0.0614267	0.0237596	0.0682449	0.0888386	3.63374	0.0753046	0.184738	0.00602397	5.40017	0.19652	0.177722	0.689573	0.0259861	0.0640953
SLC45A4	2.68041	1.52842	2.34443	4.02869	3.06821	2.88753	2.33798	2.14083	1.71226	2.83191	1.28224	2.46898	2.47158	2.52418	1.8866	1.21749	1.55494	2.61629	2.27738	2.66779	3.01421	1.19378	2.42655	1.98221	3.31812	2.56896	2.63739	2.8665	3.55584	1.5751	2.84428	2.25788	3.02947	2.89862	3.32867	1.89654	1.97462	2.67762	2.52887	2.89601	2.34272	2.4263	2.1171	1.92149	2.23477	2.78131	2.26585	1.7742	2.26475
RNF10	5.79176	6.87688	6.74983	6.4447	6.88372	7.13887	6.54668	6.41333	7.66144	5.88362	7.38186	6.50511	7.10976	6.58217	6.11447	6.20116	6.93037	6.19669	6.95998	6.08479	6.03653	5.40144	6.59367	6.58277	6.17644	6.50718	6.96707	7.23553	6.68734	6.08116	6.14749	6.78184	7.02404	6.68585	6.7368	6.30083	6.52834	6.46813	6.7316	6.79392	6.48348	6.05806	6.58106	6.20116	6.84451	6.56944	6.38551	5.72299	6.70162
ZNF839	3.01373	3.91447	3.59611	2.08051	2.95868	1.80491	2.50428	3.17905	3.72872	3.25627	4.12306	3.00278	4.14784	2.00712	2.09088	3.14884	2.37094	2.99384	3.16192	3.94077	2.45452	2.60985	3.56042	3.49364	4.1057	1.85921	3.34042	3.43884	3.05791	2.97795	3.88019	3.33106	3.0467	2.21889	3.9412	3.4991	3.88461	3.51023	2.19754	2.82079	3.35136	3.09875	3.30553	1.87137	3.75762	3.08424	2.98445	2.771	3.15026
ZDHHC6	5.57169	5.21914	4.90871	5.20144	4.68571	4.92893	5.02061	4.61645	5.16694	6.41225	4.79919	5.15677	5.30697	4.22711	5.23146	4.55786	5.33071	6.80052	4.67044	6.01184	5.43344	5.10814	4.86813	5.36873	4.53337	5.35637	5.74283	5.43458	4.36935	5.17616	4.91667	4.92029	5.08069	4.74115	5.4764	4.95434	5.0592	5.02279	5.17451	4.74008	5.16745	5.25113	5.3582	5.29707	5.15626	5.85074	5.7512	5.04723	5.69715
GRAMD1B	1.66181	1.96067	1.07926	5.1611	0.195802	3.0994	0.235278	1.79185	3.21285	1.77839	0.52819	1.35619	3.34637	1.24161	0.843572	0.493662	0.0416403	0.151438	0.360403	0.371156	0.0259861	0.271078	0.252978	3.09889	1.99747	0.515091	1.06866	1.57049	3.8234	0.154628	0.578727	1.745	0.876197	0.00396101	0.465973	0.0231127	0.0583226	0.936107	3.02919	4.72464	1.73011	3.96888	2.83836	0.638466	1.98973	2.37793	1.4838	1.27036	1.28434
RNH1	6.4871	6.27123	6.61315	6.94379	6.41006	6.32204	5.50433	6.34728	5.00581	6.01714	5.44895	6.50821	6.68837	4.14318	6.45606	5.59064	6.68191	6.36032	6.51457	5.82384	6.70162	6.40886	5.65894	5.66644	6.39864	7.0431	5.06806	6.5236	5.34962	6.87156	5.4744	6.89153	5.85989	6.53727	6.19223	6.17857	5.91025	6.7096	5.82442	6.12614	6.68478	6.39289	6.84587	6.89875	6.36584	6.34457	6.53727	7.53022	5.35579
NDUFS1	6.60529	5.79772	6.64634	6.14009	5.21914	5.90755	5.31837	5.87567	5.78249	5.88505	5.20494	5.99856	6.08231	5.70662	6.59123	6.21632	5.85711	5.31396	5.83466	5.02802	6.0732	6.14387	6.22895	6.15893	5.86881	5.45456	5.09931	5.91177	5.78214	5.62068	5.81876	5.54236	5.79968	5.952	6.44193	5.8609	5.70143	6.14677	6.25722	5.99108	6.17545	5.74135	5.26974	6.2327	6.39817	6.24954	5.82854	6.02044	6.09417
RB1CC1	3.05948	4.93316	3.62809	3.51751	3.99848	3.15095	4.06373	2.75806	3.67959	3.27548	2.33499	3.19429	4.20681	4.07277	3.22032	2.71538	2.78163	3.42471	3.02448	4.19204	3.25003	3.82402	3.58059	2.84951	3.67974	3.53383	3.64082	4.34811	3.31645	4.03688	3.00538	2.75353	3.8392	2.79884	3.39235	4.16988	4.5207	3.465	4.00642	4.5157	1.72368	3.08784	3.46238	3.43884	2.94733	3.72752	3.13426	2.886	4.13579
ERP44	4.60107	3.4045	4.41963	3.70245	4.75805	4.4331	4.85553	4.08163	5.32861	3.16624	4.27781	4.63494	3.84225	5.86021	4.51065	3.46994	4.97747	4.77957	3.54953	3.62032	4.05431	4.80212	4.27478	4.98471	3.59857	4.75827	5.83035	3.83866	4.56554	4.58324	3.7755	3.84	4.76573	4.31576	3.31966	3.36082	3.96759	3.84208	4.81219	4.39332	3.87102	4.60755	4.48462	4.4607	3.41561	4.62689	3.39235	3.09535	4.8864
ALAS1	5.53649	4.74548	6.59169	4.64696	5.00092	6.32797	5.00674	5.53324	4.91625	5.81657	5.30589	5.33027	5.78981	5.46431	5.60021	4.8459	5.79934	5.21983	6.13513	4.68752	5.50173	5.59578	5.32599	5.77895	4.75197	5.03643	5.01894	5.5558	4.84928	4.70429	5.88012	5.88577	5.17924	6.06176	4.74161	5.36108	4.66737	5.65411	5.39755	5.82854	5.96244	5.11996	4.95477	5.36422	5.00118	4.42222	5.01363	5.32835	6.08348
BIRC3	1.81398	4.33085	1.07483	1.56971	6.04615	3.55678	4.68732	1.57447	2.47271	1.49798	4.22152	2.98585	2.33499	1.08845	2.59138	0.560316	3.4154	3.19521	1.98252	3.01225	3.1248	4.08929	2.21432	4.23287	0.578425	2.60122	2.67681	3.49196	0.725615	6.25548	3.56328	5.65166	0.662687	3.72618	3.71025	1.73735	0.438268	1.83625	2.76358	4.27558	2.07054	3.18586	3.44252	4.52791	1.20683	2.02137	2.75668	2.21613	2.55084
AKAP11	3.16	2.94824	2.69126	3.38751	3.26694	3.78097	3.28293	2.16379	3.21285	3.31268	1.64664	3.23226	2.90012	2.65257	3.86294	4.0208	3.17544	4.246	3.23226	3.10456	4.24259	3.2626	3.4497	3.22742	2.89862	3.79276	3.12161	3.83866	2.65704	3.67336	3.30507	2.87822	2.61873	2.96955	3.06287	3.0462	3.06516	3.41505	4.21083	3.82939	3.14108	3.91684	3.2954	2.92476	2.26212	5.09047	3.01014	3.24984	3.33267
GLRX2	4.94132	4.08852	4.74806	4.22423	4.00176	4.17943	4.53234	4.44574	5.31616	4.83967	3.49992	4.16755	4.83619	4.89249	4.40947	5.09595	3.00412	3.70879	4.43619	4.54946	5.02013	4.69512	4.65187	4.26759	3.51478	3.84796	6.35236	3.68581	5.01606	4.13284	4.66125	3.8951	3.07106	4.20219	4.05815	4.36364	2.92497	4.01768	3.50552	3.88643	4.92376	4.77063	3.94922	4.31735	3.92363	5.18025	3.899	4.88225	5.42353
SNAPC1	1.51651	3.45827	2.14748	1.71533	3.29789	1.56745	2.78319	1.92188	3.05217	3.7822	3.68709	1.97694	2.13902	2.70756	2.06159	3.13988	1.70253	1.55807	2.33408	4.14159	2.01625	4.40006	3.051	2.82025	3.1972	1.5751	2.98482	2.29551	1.48056	2.29096	3.2831	2.17282	2.69126	1.88829	2.15747	3.39972	2.94326	2.27883	1.96852	1.98973	1.49977	1.82988	1.803	2.14251	2.03832	1.74688	2.19155	2.79754	2.90508
DERA	5.49079	5.33759	4.01585	4.97725	5.18966	5.72612	5.63338	5.02228	5.67556	4.72674	7.37995	5.47585	5.35024	6.05939	6.27457	5.53988	5.56393	5.14438	5.15291	5.2875	5.44845	5.55205	5.00606	5.89928	5.15268	4.23131	5.30097	4.3126	4.63922	5.19134	4.67604	5.75017	5.93488	5.26341	4.57469	3.82534	5.55822	5.2077	5.7512	5.71937	4.39851	5.16585	6.24734	6.22305	5.41421	5.16527	5.04993	4.63811	5.90755
STRAP	7.26834	7.26476	7.80494	7.00846	6.79257	7.43498	7.08164	7.27356	7.42008	7.34597	7.42443	6.9812	6.89005	7.14521	7.56835	7.3518	7.32977	6.69049	7.53242	7.39157	6.85295	6.78975	7.46018	7.00131	7.0562	6.47463	7.58669	6.29467	6.22228	6.63311	6.61732	7.33535	7.00203	6.98809	6.53852	6.57949	7.53678	6.72103	6.68943	7.38594	5.75507	6.49566	7.83596	7.14882	7.98698	7.52703	6.9629	6.17818	7.57066
ABCC2	1.09632	0.394803	0.252299	0.374751	0.247073	2.12574	1.42801	0.690807	0.558497	4.67666	0.579066	3.56844	3.01056	0.39034	6.06431	4.976	2.00517	0.507877	0.460579	1.66435	0.779802	0.099588	0.409521	1.9386	0.496079	1.36114	0.537217	1.98284	0.807267	0.666479	0.566377	5.73988	4.10124	3.40825	1.52247	0.99538	1.10539	1.00433	0.244875	3.79199	4.48867	1.14103	2.07805	5.76088	1.64073	3.65904	0.649334	0.799084	3.39798
DEF6	1.23138	1.52842	4.29045	1.28434	1.8652	3.44775	0.684361	3.50727	3.26151	4.01216	3.15673	3.05834	1.2555	2.0584	1.35049	1.71254	3.23754	4.33628	3.27731	4.05292	1.64191	2.76685	0.334447	2.29096	2.58709	3.3047	4.08478	4.5157	2.05508	2.23075	4.67482	2.69709	4.63374	3.64788	2.34105	0.220326	3.42754	3.21486	3.74318	2.40846	4.27038	4.2746	3.71634	1.73649	3.1007	3.98993	4.46667	0.250065	0.525759
PLEKHO1	0.767467	0.61507	3.54099	0.800497	2.61844	0.481884	1.46623	0.604508	1.16475	2.57009	0.984492	0.399066	0.936844	3.50363	1.35646	2.17413	0.57849	0.507877	3.64628	3.21104	0.881706	3.03521	2.32405	0.690807	1.74325	0.956437	1.75387	0.526951	3.45788	1.39527	2.04831	1.19777	2.23009	0.51152	2.44107	4.50596	2.8999	0.397118	1.18813	0.987089	0.814021	0.302883	0.402641	1.4253	3.37291	0.449995	1.30876	4.6154	1.23834
GCLM	3.08511	2.57369	3.25222	3.31404	3.46519	3.00686	3.34572	2.94607	3.44738	4.74806	3.05431	4.02355	3.50727	3.57832	3.05278	3.75255	2.87581	2.74281	2.91173	3.25443	3.46058	4.02741	4.0434	3.07179	3.58176	2.46863	4.41326	2.40408	2.38231	2.97086	3.31533	3.68321	3.87046	3.36769	2.4444	2.68839	6.81141	2.86907	2.63152	4.77578	2.5834	2.81417	2.53985	2.63739	3.32034	2.57492	2.51611	2.85451	2.94699
UBR2	2.9188	3.42228	3.34552	2.94824	3.62325	3.10262	3.02486	2.60805	2.97897	3.2624	2.39279	3.68782	3.79091	3.19476	3.2248	2.68125	3.7531	3.63314	2.20513	2.91694	3.1358	2.9373	3.66147	2.84685	3.069	3.63354	2.89537	3.13889	3.63031	3.21029	3.08255	3.37369	3.42666	2.88987	3.42737	2.98017	2.85238	3.32253	3.52968	2.96332	2.94227	3.29849	3.30789	2.83857	3.24667	3.19068	3.15287	2.10535	2.73777
EHD2	0.442555	3.78729	0.808055	3.97262	4.0673	0.498214	0.000188885	1.99522	1.55566	4.39265	3.6913	0.238844	1.36073	0.000377771	2.62209	1.21749	0.986592	0.335595	5.08189	1.4411	0.0779687	1.07311	3.48554	0.559415	0.199118	0.326148	0.000566656	2.71913	0.329553	1.89953	2.00625	2.13737	1.8874	0.457023	0.306883	3.63125	3.36045	0.936107	0.193753	2.26916	1.83556	0.0775266	0.116769	3.54618	3.37291	0.409701	2.15482	5.30122	3.42158
DEPDC1	3.26164	4.30071	3.64175	3.5429	3.55803	2.59846	2.81785	2.43858	2.91909	5.0182	2.7505	3.11302	3.74619	3.32146	3.30413	4.42719	3.26902	2.16273	3.48616	4.60701	3.25288	4.46763	4.91047	3.83827	4.1342	2.01662	2.84851	3.04646	2.41575	3.79411	2.75912	3.60939	3.38364	3.69739	3.33106	3.9319	3.28211	3.42191	2.98445	3.41933	2.64908	2.97922	2.59258	2.90852	3.96682	2.53427	3.87928	3.45013	3.07133
CCDC28A	3.41328	3.46976	4.3169	4.45276	4.27495	4.20909	4.73086	3.34826	5.22789	2.95868	4.28728	4.4251	4.43366	5.01656	3.04594	3.26617	3.82402	5.03274	2.38704	4.14338	4.00337	3.89549	3.96168	5.1446	4.28647	3.42556	4.3763	4.59346	4.72696	3.21029	3.08424	3.25375	4.61798	3.88327	4.31651	3.35107	4.45407	4.17466	4.89893	3.96682	2.35874	3.93251	3.66679	3.36662	3.5429	4.44474	4.2746	3.19959	4.13009
RRAGD	0.0802678	0.521512	2.85685	0	1.15396	0.0144595	0.455174	0.978786	0.925851	2.71236	1.83159	0.711182	3.23856	3.14959	1.36569	0.338083	1.00231	2.13784	0.0342091	0.000566656	0.0779687	3.71076	2.54534	0.824165	1.99747	0.226952	0.318346	1.87814	0.377474	0.176893	0.0541604	0.188308	0.985014	0.222223	0.0769315	2.22647	3.07406	0.0289357	1.18813	0.145661	0.0753046	0.144239	0.220326	1.14467	3.80764	0.293928	1.02336	3.94495	2.1694
HSF2	2.44739	3.06446	3.46378	3.21155	2.79884	2.54364	3.57936	3.0088	3.60641	4.05343	3.27928	3.52013	2.31526	4.72764	3.27308	3.15462	3.52735	2.87863	2.25484	3.58401	2.7339	3.60975	3.51711	2.90959	3.58591	2.38173	2.94534	3.19001	3.11374	3.68709	2.37389	3.24984	2.97818	2.60415	2.98554	3.35396	2.89662	2.79381	3.09096	3.3775	1.96697	2.48822	2.96372	3.1061	3.19565	2.93277	2.86392	2.93163	3.00393
PHF20	4.93917	4.49433	5.04467	4.83005	4.13559	3.91517	5.65773	3.68782	6.52429	4.17943	4.46421	5.87081	3.13118	4.80143	5.54565	4.86654	4.8188	4.46136	4.01233	5.10406	4.6721	4.76044	4.39082	4.47646	4.55192	4.37733	5.88818	4.87001	4.52051	4.9322	3.81807	4.06674	4.48994	4.73879	3.97547	4.31976	4.59586	4.04148	5.57169	5.193	4.6106	3.96234	4.71229	5.23803	3.95515	5.09957	4.06904	4.80082	5.16165
HSD17B6	1.2804	0.996146	2.49716	0.178026	0.908964	0.353233	0.546782	1.46716	0.537471	1.26117	0.674234	0.897112	1.9833	1.4073	0.967455	0.928222	0.632878	0.0820493	0.137945	1.41087	0.613735	0.808393	2.78274	0.61266	1.14103	0.371365	0.537217	0.621966	0.703785	0.429289	0.440895	0.96645	0.220818	0.260793	0.788696	0.709805	0.680019	0.613	0.258271	0.0618443	0.57056	0.338285	0.52706	1.02385	1.63402	0.0661109	0.59204	0.42922	0.40926
NR1H3	3.68397	4.10508	4.17167	6.03571	2.37818	3.15095	3.61033	4.90508	3.69324	3.53736	1.88256	5.34909	5.70938	2.83287	4.40089	2.69531	4.29886	5.15677	3.69343	2.65361	4.30549	4.06249	3.80096	3.8409	4.03952	3.18729	4.90412	5.59634	4.63062	3.55689	4.20283	4.48514	5.52962	5.47117	4.11692	2.31384	2.98209	4.57225	4.69512	4.72561	6.01652	2.59928	4.66892	4.72889	4.18734	5.08047	4.21209	2.92662	4.04708
TYMP	2.5698	2.81023	4.38109	1.61212	0.990513	2.99854	0.921961	2.75668	1.44714	3.71726	1.66826	1.00011	3.46915	0.481367	0.587856	2.13902	2.08952	3.08008	1.74081	3.67098	2.08382	1.02615	0.755067	2.79785	1.15231	1.61238	1.08713	3.51991	2.35979	2.29096	1.30447	3.32548	3.13667	2.74945	2.39194	1.95316	2.67547	1.95796	1.40223	1.20559	3.41451	2.13006	1.94565	1.83027	3.56249	2.21554	1.96767	1.13454	4.15134
NCAPH2	4.77034	4.44272	4.50722	4.72741	4.78845	4.07635	3.95549	4.92298	4.74229	5.54775	4.86256	4.13613	4.73985	4.87516	5.17552	5.24649	3.86866	3.96865	4.03461	5.74441	4.90078	5.05602	5.14793	5.02554	4.99977	3.92895	4.8188	4.42388	4.67666	4.97258	4.32391	4.84377	4.38729	4.57225	4.86577	5.26442	4.98568	4.74321	4.3602	4.20639	5.35848	4.49302	4.54461	5.27048	4.98678	4.38149	4.86008	5.60498	5.64447
TOMM34	6.1373	5.86205	7.00203	5.93956	5.49744	6.08741	6.6144	5.78915	5.85711	5.77043	3.7039	5.84742	4.57376	5.54411	6.96138	6.80211	5.90187	5.57556	6.09537	6.24248	7.18651	6.02677	5.64209	5.20117	4.42934	5.9943	6.3202	6.86629	4.77489	5.92405	5.52995	5.31568	6.08385	6.47035	5.23832	5.60792	4.84838	5.5245	5.78568	7.0562	5.62098	5.47534	5.9171	6.54332	5.02061	6.69989	5.89534	6.85976	6.27669
SEC63	4.21226	4.17363	4.69574	4.44331	4.17363	4.69288	5.05894	4.50898	5.64478	4.04851	4.88306	4.65407	5.83842	4.71003	4.77234	4.82834	4.8955	5.62259	3.62048	3.91539	4.53806	4.46598	4.78273	4.61776	4.32568	4.42368	5.25326	4.83295	5.12142	4.74078	4.80954	5.11664	5.22845	4.19122	4.38455	4.83433	4.3228	4.33176	4.56616	4.89957	3.90535	4.50533	4.57357	4.37806	4.51687	4.84336	4.03851	3.48738	5.09905
KPNA6	3.55425	4.66472	4.53234	3.93719	3.85402	3.94755	3.42556	4.03513	3.64628	4.75743	4.25708	3.27548	3.89224	4.29249	3.46958	4.09807	3.49364	3.03738	4.30481	4.02962	3.70494	3.59754	4.72954	3.62165	4.30094	3.57547	3.63086	2.91393	4.3997	3.9412	4.1622	3.73595	4.28356	4.35754	4.22247	4.21621	3.89788	3.92056	3.32954	3.97008	3.41199	3.56731	3.1248	3.34375	3.96502	3.10652	4.03688	3.81138	3.28851
VIM	3.12831	3.45508	1.8033	1.85417	2.35656	2.10117	0.101491	2.90387	1.24161	2.78758	4.93157	3.36886	3.13772	0.0414847	2.12177	9.65148	2.94474	2.20862	3.41805	4.59346	1.66472	8.23431	1.94336	0.125756	1.42497	2.34293	1.12317	1.73038	1.28871	1.73762	2.2674	1.37832	1.60124	2.17985	1.11224	10.8081	2.296	1.90097	1.01953	3.67252	1.0853	1.54573	2.0619	4.5517	5.40243	3.91789	1.22094	12.31	0.873754
FAS	3.15095	2.86042	2.25882	1.6931	2.23882	4.34453	1.94967	3.57119	2.47672	3.70934	5.02958	1.94528	2.10723	0.714719	0.0721171	0.227557	1.09542	2.06427	3.86768	3.92281	1.21797	4.58695	4.09574	3.49364	2.73861	1.76037	3.66444	1.85417	0.426419	4.24209	3.61912	3.38751	0.00240132	3.56065	2.27509	1.65746	1.29222	3.41719	1.87092	1.41827	1.85832	4.15531	1.77137	0.089796	4.53963	2.77635	3.58346	4.44992	1.41621
RNASET2	6.31832	6.22053	7.01162	7.03497	4.83485	6.23888	6.55338	6.25161	6.24424	4.0879	3.67974	6.77532	4.99611	5.40744	5.09466	4.11054	6.42974	6.77532	4.42328	4.41248	6.54075	4.64929	4.81461	6.99508	5.96562	5.68243	6.76899	6.23184	3.87372	5.02464	6.42119	7.23039	6.09457	5.65611	5.59397	3.30531	4.73421	6.03163	5.84184	6.1537	6.51669	5.9799	5.58922	5.19393	5.17057	6.31652	5.22411	3.83277	5.15651
CD44	7.46273	4.85766	7.86656	8.00125	6.92223	6.39095	7.41693	8.51445	6.98266	8.1816	8.00489	6.83554	7.64548	0.636566	2.96885	4.64191	6.13441	8.84094	5.73331	5.17057	10.4494	6.33052	1.81623	7.36781	7.53242	7.99463	7.7241	3.85659	2.68917	7.96948	8.08192	9.05726	2.35236	5.58655	7.89267	1.68085	8.24734	7.8631	7.71514	6.9078	6.95527	6.84451	2.22026	2.96885	6.80742	7.34597	8.15594	9.23903	6.58056
KCNG1	0.020792	3.24039	4.99904	0	1.04247	0.129766	0.469947	0.0187526	0.000188885	2.84043	0	1.05721	0.138674	0.000377771	0.173667	0.0118319	0.900444	0.27485	0.0342091	0.330639	0.0529354	2.35949	0.182623	0.40385	0.25426	0.15579	0.147075	0.0335587	0.049618	0.0639006	0	0.114808	4.24782	0.147103	0.285668	2.27304	5.47692	0.0289357	0.056551	0.21984	0.103231	0.0285688	0.23093	2.14251	0.0097796	0.284495	0.140147	6.44544	0.32701
AGPAT4	0.101494	0.859519	0.474293	0.536526	0.908964	0.295052	0.050719	0.623382	0.0749498	1.60714	0.0458493	0.127631	0.732457	1.1941	1.6726	1.98897	0.068715	0.0820493	0.762631	1.12379	0.104082	0.0611702	1.01215	0.524974	0.114333	0.492526	0.378341	0.534841	0.0331917	1.64785	0.0287523	0.240921	2.29187	0.116464	1.89654	2.38173	0.88302	0.836067	0.0728801	0.10527	0.00602397	0.245087	0.104082	1.83867	0.422587	0.12884	1.11845	2.46217	0.239366
SLAMF7	0	0.0497225	0.184738	0.0530783	2.72612	1.19043	0.290539	0.0311796	0.240921	0.306883	2.77912	0.0786677	1.41762	0.115445	0.0097796	0.177722	0.0754829	0.099588	0.0552409	0.116464	0.360997	0.0611702	0	0.40385	0.0192817	0.0973381	0.0574258	0.215655	0.40385	0.732985	0.229791	0.223781	0.0274576	0.0335587	0.323964	0.0231127	0.00706098	0.0556062	0.0396175	0.0943786	0.0889187	0.184738	0.0467424	0.0355717	0.0696217	0.139576	0.238695	0.1075	0.0833896
BTN3A1	1.99107	3.29743	3.07	2.50902	3.36993	3.4225	1.95621	3.19692	2.23222	1.94446	2.27383	2.0861	4.91518	4.64361	0.990235	1.18018	2.85561	4.16988	1.66181	2.44933	0.955991	0.757378	2.31444	3.05002	3.67974	3.25568	1.84228	4.08342	2.83363	4.13362	2.17514	3.59857	0.170093	1.76821	4.30116	1.54872	2.4257	3.7165	2.67927	2.16005	3.6389	3.67859	3.37523	1.0678	3.92801	3.17064	2.18025	2.92662	2.15513
MIPEP	5.51592	2.84176	4.47255	4.76173	4.73719	5.31293	5.1611	4.80488	5.359	4.57833	2.59567	4.58254	3.9528	4.52682	4.61798	3.98669	3.98749	5.91783	4.96897	3.70509	6.17818	5.10197	4.57727	4.79253	3.94025	4.56705	5.83619	4.71578	2.64352	3.19918	4.68571	3.90957	3.66402	5.25402	4.4251	5.07595	4.53754	5.02138	5.85282	6.16788	4.84082	6.40132	4.78232	4.18994	5.09127	6.04061	4.18329	4.28298	4.72764
PRKCH	0.101494	2.71139	1.11096	3.06805	2.78296	0.32482	1.27051	2.88169	0.779395	3.91168	5.34254	3.25493	2.75912	2.74631	2.30541	0.164677	2.14512	0.215574	2.43472	0.246697	3.9999	1.84887	3.52866	2.84195	3.46604	0.868599	1.88703	2.289	0.63162	3.70368	0.787524	1.84346	3.81942	2.04919	2.6178	1.35877	4.82252	1.09089	3.42666	2.97795	2.10535	2.54063	0.402641	3.53813	2.26979	1.84308	2.64352	0.744978	2.4956
INSRR	0	0	0.0765339	0.0530783	0	0	0.050719	0	0.000188885	0.0191285	0	0	0	0.155801	0	0.10838	0.000755542	0	0	0.000566656	0	0	0.0239448	0.000377771	0	0.0097796	0.0574258	0	0	0.0097796	0	0	0.000566656	0.00396101	0.00696654	0.0108114	0.00706098	0	0	0.000275149	0.00602397	0	0	0	0	0	0	0	0
IFNGR1	4.27804	5.62753	6.0994	5.58858	5.51705	6.06317	6.4922	5.13513	6.31269	4.4863	5.51075	5.65957	6.19062	4.83619	7.58219	4.80855	7.09916	6.48005	3.91562	3.8264	5.87533	4.58895	5.11156	7.48994	5.26651	4.60417	5.32435	5.50086	5.48992	5.8111	5.72299	6.78445	5.97248	5.73954	5.87873	3.99638	5.00819	5.85323	5.36721	5.98073	5.92279	5.36397	5.42219	7.87551	5.9198	5.42757	5.14696	3.5627	5.89464
B4GALT7	3.97008	5.43702	4.28961	3.86622	4.47302	4.58583	4.51771	4.44403	4.60974	3.62623	3.75631	3.84464	4.77234	3.17782	3.74695	3.4566	4.03892	5.44636	3.89956	4.56723	4.37469	4.74638	4.21789	4.32787	3.71144	4.43619	4.73421	4.02624	3.28389	4.514	4.18388	4.33687	4.92955	4.05613	4.12913	3.82939	4.41502	3.82123	3.29241	3.85943	4.40661	4.57767	4.23555	3.79256	4.29917	4.20932	4.33045	4.44515	3.50204
SH2D2A	2.94699	2.34293	4.39988	2.53862	0.45292	4.1159	3.9394	3.26279	3.00175	1.28102	0.301158	3.41451	2.47105	0.000377771	2.84286	0.649334	3.11005	3.70412	3.77026	1.48447	4.50898	2.4263	1.5702	2.47424	2.12805	1.76037	4.12441	2.67454	2.94208	1.93979	3.70638	2.5439	1.49052	2.92935	4.31381	0.248232	3.02795	3.36548	2.97502	3.83349	4.44071	3.2582	3.95851	3.03288	3.19823	1.788	3.4968	0.16749	2.65685
VRK2	4.03892	4.06822	3.55954	4.02624	3.33403	4.06616	4.54734	4.4251	4.37979	4.8334	4.745	4.88284	4.04148	3.91059	4.86179	4.31319	4.68506	4.3399	4.1418	4.39265	4.32484	4.5157	4.72154	4.71825	5.05867	3.99224	4.07573	4.83152	3.94167	4.01254	4.72803	4.40324	4.53019	4.25907	4.58062	5.62695	5.10197	4.40792	4.91887	4.2097	3.83177	4.14512	4.42492	5.26855	4.21583	4.28761	4.0434	3.3569	4.72029
TNFRSF1B	4.1923	2.97469	3.54551	0.156041	1.22672	4.10631	3.56433	0.117483	3.8148	0.186126	0.788497	5.49147	0.347553	0.0414847	2.77069	0.0648861	1.54506	0.349264	5.98526	0.159041	6.5574	5.58858	1.14195	3.26424	0.578425	5.31731	3.79111	4.00051	0.233972	2.3544	4.47233	4.03513	2.38042	4.65236	2.84851	0.0614267	0.273226	3.8664	4.47255	4.60293	4.97417	5.671	5.37543	3.58671	4.69174	4.72272	3.74298	4.92798	3.38551
VEZT	4.27925	5.16264	4.24499	4.54522	5.57828	5.27024	4.15114	3.87357	4.25747	4.74618	6.43939	4.63494	5.45428	4.20444	5.3015	5.63243	5.2776	4.48581	4.91184	5.21035	4.44045	5.27001	5.36501	5.58951	4.66437	4.32145	4.52767	5.48643	4.69857	5.46081	5.23366	5.89576	4.19983	5.20853	5.12088	4.77342	5.61184	4.11417	4.92798	5.29882	4.20302	4.14393	4.90717	5.39604	5.3749	3.61763	4.33608	4.09829	4.58808
POU2F2	0.873511	0.397613	0.153186	2.18065	1.4838	0.26179	0.116627	0.536476	0.104446	0.461276	0.145456	1.34271	0.524974	1.72072	0.373138	0.69473	0.353233	0.721626	0.285109	0.847778	0.935555	0.189592	1.32204	0.203815	0.39195	0.0849879	0.185995	1.33593	1.53111	0.553983	0.490629	0.393852	0.43032	0.714719	0.323964	0.28874	0.0945463	0.793897	0.625025	1.1774	0.205234	1.16368	0.6911	0.198847	0.26469	0.177722	0.622718	4.26873	0.103231
BRD9	4.69133	4.89957	5.01844	5.81754	5.07118	4.4098	4.15169	4.19287	4.11875	4.87997	5.32809	4.19509	5.03525	5.72868	5.20879	5.1265	5.44045	5.33574	5.05579	5.70938	5.16394	4.96803	5.13559	4.49056	4.16242	4.14244	4.32145	5.13209	5.55205	5.3913	5.15438	4.75762	4.61097	5.80859	4.74078	5.03874	5.6649	4.47278	4.81854	4.96711	5.12219	5.41478	4.56616	5.25161	5.32162	5.14819	4.64389	5.08376	4.29886
SNX1	5.53649	6.07565	5.21481	5.63243	5.07118	5.60756	5.44148	5.17574	5.38652	5.24342	5.54411	5.60498	4.87997	5.24124	4.88146	5.58527	4.64502	5.31293	5.48007	5.02617	6.01276	5.3669	4.91481	5.20033	5.34062	5.49905	5.76461	5.47289	5.2929	4.4763	4.91223	5.38843	4.76639	4.84356	5.48124	5.37967	5.82384	5.69216	4.773	5.07471	5.72763	4.82216	5.952	5.26365	5.49494	5.27381	5.35848	5.35024	5.73186
TBPL1	4.61685	4.49433	4.61776	4.60623	5.49525	4.67482	4.9449	4.47915	4.47578	4.88754	4.15299	4.59858	4.998	5.0362	3.8179	4.83619	5.11996	4.94796	3.40657	5.09575	4.579	5.01464	4.58324	5.00995	4.4609	5.40556	4.99468	4.51208	4.74138	4.59474	5.73186	4.87694	4.79668	5.97514	4.69048	4.39786	5.14744	4.54846	4.0391	5.07274	3.7444	4.41737	4.26741	4.31872	4.5595	4.85205	4.63414	4.61289	4.6273
ARNTL2	3.26363	4.52791	3.33778	3.98079	4.22774	3.89808	2.97364	4.14338	3.18021	3.5429	3.50623	2.52644	3.15419	4.23512	3.93284	3.87467	2.38152	1.94307	3.8144	5.25452	3.35931	5.0521	4.31936	4.24185	3.20444	2.03282	2.8984	3.17966	3.6267	4.7016	4.96181	5.33491	2.09061	3.51273	3.6666	2.60501	3.83569	3.29351	2.55858	4.73261	3.0448	2.9062	3.20902	3.63437	4.19142	2.73138	3.17176	4.2595	3.719
BCLAF1	5.31099	5.9653	5.30072	5.61357	6.02406	5.52564	5.40371	5.78323	5.47781	6.49337	5.19134	5.42219	5.94422	5.62068	6.17683	5.35335	5.42609	5.38264	5.11222	5.68927	5.32342	5.58021	6.2477	5.97836	4.9659	5.56283	4.98913	5.52035	5.11711	6.16123	5.37647	5.96244	5.51108	5.25326	5.81909	6.05428	5.63399	6.10656	5.21107	6.04178	4.94759	5.65378	5.93956	5.38628	6.43095	5.88075	5.79431	4.33375	5.2852
SLC39A9	4.66694	4.75527	4.95242	4.29672	4.15477	5.08606	5.08978	4.58738	5.43813	4.96855	5.39782	4.93702	5.49079	4.64172	4.74031	5.13631	4.83408	4.60623	4.5906	4.19755	4.55361	4.79031	4.97199	5.82882	5.23858	4.53039	5.69654	4.51821	5.14235	4.30367	5.61054	4.79838	4.98147	4.1132	5.50721	4.59713	5.15216	4.99856	4.53069	4.99113	4.82474	4.32081	4.77111	4.66851	4.36997	4.31399	4.71287	4.45593	5.0116
ANK1	0.39062	0.181131	0.0348367	0.561812	0.787818	0.205234	0.0341038	0.457023	0.0398058	0.250926	0.235756	0.127631	0.0465625	1.73276	0.309604	0.387516	0.221289	0.0465625	0.269973	0.0683075	0.0779687	0.367324	0.0698034	0.125756	0.114333	0.121361	0.000566656	0.0552409	0.144239	2.43535	0.322849	0.75889	0.204589	0.166329	1.48155	0.315007	0.0237596	0.967111	0.522371	0.0820493	0.103231	0.354183	0.0150188	0.106707	1.24459	0.107565	0.278557	0.368697	0.0198659
IBSP	0	0	0	0	0	0	0.000188885	0	0.000188885	0	0	0	0	0.000377771	0.0097796	0.164677	0	0	0.00527029	0.000566656	0	0	0	0.000377771	0	0	0.000566656	0.0552409	0.0153929	0	0	0	0.244294	0	0	0	0.361509	0	0	0.000275149	0.0183767	0	0	0.0191285	0	0	0	0	0
TFB1M	3.19959	2.74334	2.59897	3.40706	3.09678	3.78672	4.16907	3.64956	3.98558	3.9897	3.20604	3.87747	3.1628	2.96085	3.00412	2.81915	3.85117	3.46673	3.05078	3.74655	3.79776	3.94302	3.72684	4.49323	4.00514	3.10098	4.06945	3.25608	3.48815	3.1505	3.10031	3.60519	3.66402	3.22692	3.07249	3.45283	3.54255	4.15245	3.96252	3.2746	2.73335	4.41286	3.8538	3.14771	3.1431	4.39752	3.07955	3.7409	4.1057
RABEP1	4.64635	3.66056	4.51462	3.61437	3.84042	3.54355	3.18021	4.12638	3.467	5.03951	3.83385	3.66085	3.66866	3.84247	4.01073	4.51771	3.56065	3.33584	3.56618	5.41094	3.70089	5.31345	4.87951	3.35248	3.61077	3.55551	3.4434	3.47743	3.85633	4.00133	4.0506	3.90598	4.15134	3.80666	3.46165	5.06714	4.71987	3.98906	4.42473	4.7384	3.53792	3.55051	3.49106	3.73631	4.62986	4.03669	3.98079	4.36693	3.50938
HMGB3	6.32204	10.1563	6.70162	6.90184	7.81958	6.151	6.23442	6.91123	6.91596	6.91938	8.27062	6.39592	6.41225	6.23145	6.31067	7.37604	6.06357	4.47866	6.2477	5.97214	6.62979	7.40644	7.08974	6.87156	5.94758	6.9812	6.41416	6.59798	5.9303	7.17612	7.0431	8.09969	6.24661	5.65234	6.52619	6.64041	6.83307	5.8251	4.5159	6.12709	6.56944	5.02207	5.98745	5.68927	6.70442	6.75846	6.80742	6.60956	6.68734
NUP160	4.82983	5.53117	4.86789	5.13914	4.55059	3.93545	4.42287	4.89403	4.76325	5.25583	4.01478	4.88708	4.10217	4.40184	5.08047	4.87453	5.0063	3.99153	4.63103	4.64545	4.61754	4.39005	5.05063	4.84886	5.54436	4.74383	4.1767	4.17466	4.37019	5.31017	4.44148	5.34886	5.05602	4.7539	5.16585	5.15601	4.79768	4.56377	4.37995	4.83196	4.68232	4.35439	4.88927	4.88685	4.88776	4.40928	4.58324	3.75921	4.14687
BAK1	4.71927	3.97984	4.80317	4.5148	4.79126	5.49744	4.37387	4.4435	4.8782	4.26492	4.74183	3.32954	4.55622	4.17943	4.40266	2.70449	4.63851	4.41019	3.79411	5.89363	4.29377	3.65924	4.23381	4.96803	4.38555	4.64972	4.95639	4.65489	3.91823	3.73027	3.92244	4.11124	4.91742	3.78097	4.38709	4.42879	4.05134	4.63334	3.73911	4.71267	5.46972	4.59919	4.26112	4.29473	4.6807	4.55043	4.75827	4.47526	5.28431
MUSK	0	0	0.024988	0	0.521512	0	0.000188885	0.00715542	0.000188885	0	0.159111	0	0	0.000377771	0	0	0	0.0293061	0.00527029	0.000566656	0.0259861	0	0.0239448	0.000377771	0	0	0.0574258	0.00396101	0	0.129159	0	0	0.00240132	0.00396101	0	0.0345943	0.0534302	0.00602397	0	0.000275149	0	0.0545237	0	0	0	0	0	0.396383	0
IKZF2	0.32224	0.808224	0.0153929	1.52917	1.60353	1.08142	0.159111	1.02615	0.129501	0.316778	3.19899	0.0142743	0.838734	3.1806	1.73881	0.450268	0.331059	0.349264	0.186126	0.888871	1.376	0.0419893	0.634814	0.590944	1.13376	0.0097796	0.378341	0.295052	2.52295	2.39996	1.56215	0.130211	1.91335	0.691367	1.37832	2.11588	0.908964	0.527169	1.46196	0.167466	0.470741	0.09857	0.0242717	0.623382	0.111076	0.206705	0.930639	1.11971	0.176893
GRN	6.74382	7.06386	7.96077	7.60113	7.00499	7.55562	8.18582	6.17101	7.12162	6.06278	7.09609	6.59914	7.04614	7.31174	6.41826	6.66494	8.53713	8.72379	7.14038	5.25452	6.57949	6.73411	6.26929	7.38938	7.71032	6.58277	6.40227	7.70076	7.75448	7.89601	7.03642	6.79501	6.99925	6.38974	7.53678	7.70076	7.68474	7.15202	6.81403	6.10918	6.5574	6.95527	6.43507	7.04148	6.75607	7.04148	7.08643	8.12012	6.89875
FAM13B	3.56479	4.24292	2.66438	3.36942	4.08163	2.08832	3.16493	1.68231	2.78343	2.85685	2.73235	2.39796	3.6854	2.56139	4.40641	2.6395	2.49969	3.88194	2.77366	3.85133	2.78563	3.08631	2.92167	3.58008	4.00211	3.5474	2.50078	2.84756	1.83113	4.98059	3.31245	3.5617	2.67194	1.96732	2.83609	3.42034	3.3949	2.21241	2.68211	2.87811	1.81168	3.42857	3.40911	3.45574	3.6045	3.18389	3.0973	2.07733	2.80871
ARHGAP31	0.144937	0.265474	0.474293	0.0952476	1.05721	0.395154	0.144937	1.0166	0.0749498	0.749303	0.137339	0.636999	0.324565	0.000377771	0.09857	1.04628	0.157246	0.522433	0.690807	2.28851	0.104082	0.442126	1.43379	0.368832	0.781505	0.178108	1.10649	0.0552409	0.0153929	0.726205	0.0287523	0.621438	1.18214	0.0335587	0.531001	1.54293	0.193299	0.774733	0.599742	0.440252	0.229163	0.395781	0.0467424	0.0461992	0.78561	2.01077	0.957185	2.83857	0.0198659
CENPQ	2.64946	2.73633	3.04715	3.27438	3.27928	1.92827	4.2349	2.38657	4.33647	3.50758	3.63708	3.31335	2.71387	4.23011	3.21138	3.26993	2.76248	2.4661	2.0922	4.49668	3.04974	4.07298	3.48906	3.88809	2.96152	2.52923	3.89849	2.85535	2.67454	4.01199	2.6107	2.88884	3.21974	2.97196	2.37541	2.89154	3.5716	2.00556	3.2335	3.9528	2.67115	2.95493	2.5789	3.3356	2.73548	3.22501	2.63082	2.18999	3.38033
SARS1	6.67248	5.32626	7.24618	7.10592	6.54075	7.38759	6.59971	7.24618	5.87797	6.73809	5.82714	7.57564	8.66313	7.07833	6.48348	7.41899	7.45805	7.23474	6.9584	6.26748	7.16409	6.86764	7.2095	7.36963	8.58785	6.24576	6.01364	7.7637	6.32953	6.25125	6.60529	6.87997	7.49433	7.26654	7.36335	7.23396	7.08643	8.69497	6.51783	6.43095	6.93169	6.87156	7.88977	6.39494	7.18651	7.1816	7.93503	6.52242	6.55552
RANBP3	5.08718	4.3997	5.12556	5.11642	5.82938	5.40118	4.97352	5.77864	4.41382	5.8291	4.76508	5.5811	5.20306	5.5475	5.73432	4.95203	5.78705	4.49416	5.68614	5.47842	5.41315	4.9988	5.7584	4.56885	5.29453	5.58143	4.78939	4.45835	7.17468	5.6171	5.10267	5.44636	4.64786	5.28431	5.84967	5.77209	5.36815	5.55259	5.7597	5.23548	5.69806	5.09709	5.45967	5.25739	5.47719	5.38071	5.83182	5.71381	4.55786
ARID4A	2.55858	3.24698	2.48135	2.79906	2.24677	2.10117	2.71435	2.01004	3.17505	2.0861	2.83946	2.8999	3.66979	3.40591	2.82966	3.64269	2.36406	2.74281	2.62578	2.66779	2.93494	2.17019	3.00301	3.18452	2.57326	2.91494	2.76753	3.00738	2.82186	2.50517	3.74497	3.01342	2.79401	1.89559	2.74423	2.75691	3.21486	2.87564	3.22457	2.03458	2.29299	2.64788	2.51566	2.90852	2.57189	2.6785	2.31868	1.59303	3.16192
EIPR1	5.25885	4.28476	4.86603	5.36031	4.30549	5.31072	5.32137	4.94738	4.72954	4.89135	4.75972	5.42056	4.55008	5.14011	4.88868	5.17899	5.57763	5.13164	4.57646	4.04686	5.55178	5.41673	4.66511	5.48476	4.58808	5.00995	5.5484	4.58936	5.11014	5.11052	4.90365	4.75905	4.62366	3.89434	4.74405	4.69308	5.04419	5.20543	5.42581	5.22968	5.0721	4.9916	5.36474	4.67234	4.60173	5.07595	5.13057	5.05976	5.14969
PNPLA6	4.35577	3.65118	4.5098	3.73012	5.05685	4.97658	5.09688	5.14819	4.01768	5.11293	3.55232	4.26492	4.59898	4.33733	4.10468	3.12938	4.97939	4.68659	5.17777	4.70451	4.11477	4.20658	5.18409	2.948	4.26492	4.45743	4.8406	3.50778	5.53206	4.57124	4.55657	4.38109	4.96523	4.28842	4.84544	6.91596	3.82919	4.68371	4.06761	4.38399	4.16823	4.44924	4.77469	4.08598	4.33628	3.41218	4.8765	5.35128	3.86931
IFT88	3.18324	1.44944	2.25484	3.65943	2.57276	3.03598	3.83591	1.84368	3.67959	2.96575	1.45382	3.19587	3.43108	4.02	2.93705	3.77216	1.7922	4.54443	2.68455	2.981	4.21267	3.57657	3.1032	3.73753	3.99199	2.99412	3.55977	3.29097	1.44319	1.54825	3.07454	2.2708	2.31726	2.73335	2.73335	3.37185	2.69375	3.66802	4.79768	4.63181	3.01079	4.74765	4.01073	2.6441	3.07897	4.70936	2.82966	2.54263	3.02204
ALG1	5.46431	4.88927	4.43036	4.91422	3.89414	4.79208	5.25583	5.35257	4.86093	4.87363	3.27928	4.95851	4.94608	4.1991	4.99424	5.17596	3.48118	5.02938	4.57376	3.96559	5.61471	5.07709	4.84484	4.6445	4.26324	5.67073	4.3686	4.02446	4.22711	5.01436	4.47325	5.22175	4.71987	5.09667	5.34682	4.57603	4.31478	4.48849	3.64829	4.93044	5.32486	5.14287	5.20494	4.85847	4.79627	5.42757	4.71944	4.5245	4.21141
ZCCHC8	3.61426	4.39641	3.67038	4.16057	4.10298	3.37507	4.14982	3.78074	5.46431	4.16891	4.71825	3.86471	5.16473	3.67271	3.84587	4.0673	3.94755	3.40434	3.73646	4.90258	3.7406	3.57389	4.45128	4.56683	4.84951	3.15483	4.22345	4.4351	3.49624	4.45889	4.1138	5.0338	3.72636	3.62261	4.24675	4.15335	4.28647	4.39409	3.80879	3.79736	3.53615	3.75612	4.32728	4.27399	5.11996	3.87191	4.15583	2.91371	4.59605
ABCF2	4.38522	4.07491	4.45703	4.61222	3.80096	4.26818	3.96252	4.6708	4.08966	5.32039	3.57389	3.96252	4.05311	3.80484	4.77063	4.47255	3.89549	3.9773	5.07732	3.4068	4.72379	4.30652	5.17874	3.8234	3.53072	4.08568	3.28815	4.11361	3.50013	4.34791	4.97143	3.61526	4.20783	4.55271	3.32491	4.23621	3.98493	3.9936	3.74577	4.39786	4.2595	4.37548	3.91774	4.35348	4.69308	3.86604	3.90242	5.39507	4.05311
CHPF2	4.31221	3.78828	4.20238	4.46262	4.4192	4.56453	4.44682	4.65261	3.52283	3.17505	4.58583	4.52491	3.91091	4.8188	3.79653	5.2875	5.50661	4.239	5.14112	5.12987	4.16691	3.71615	3.86791	3.88175	3.81111	4.61387	4.03461	3.97941	4.8475	4.31319	4.97798	3.78547	5.03932	4.64098	4.12061	4.0508	4.3136	3.87889	4.6184	3.97547	3.86976	4.29229	4.31831	3.71615	4.18871	4.12638	4.07868	5.69778	3.92056
LRRC7	0.243753	0	0.0669339	0.275466	0.138428	0.0339221	0.050719	0	0.0398058	0.0509632	0.145456	0.062069	0	1.85874	0.221206	0.0955927	0.0416403	0.0820493	0.168393	0.290032	0.0529354	0.133498	0.115183	0.000377771	0.25426	0.0341038	0.104082	0.108267	0.160753	0.0423666	0.188885	0.149599	0.0566494	0.0222706	0.0337439	0.248232	0.994202	0.308233	0.0888386	0.0820493	0.00602397	0.0285688	0.0923578	0.349264	0.160387	0.0661109	0.0900508	0.067299	0.103231
FUT8	4.30201	2.41746	1.91395	1.742	4.85386	4.83365	4.26174	4.12967	4.82661	4.24655	6.18177	2.76336	3.27283	3.70692	3.78182	4.33153	3.83239	4.23174	3.29927	3.02701	4.27825	5.30672	4.18205	4.83063	4.83868	4.14244	4.77111	4.63768	3.74406	4.83027	5.81048	4.39058	5.27324	3.62261	3.61358	3.50758	4.48478	4.9265	3.95549	4.28647	4.21939	4.27226	3.13911	4.70739	3.83904	3.71507	4.4429	4.26759	5.17697
UBA6	3.54255	5.42553	4.42898	4.30401	5.08663	4.4364	3.50344	3.7444	2.93753	4.71578	3.59665	4.64654	4.97329	3.09875	4.34115	4.48144	4.74475	3.31747	4.89618	4.63199	3.66823	3.79111	4.84951	3.47649	4.64077	4.17466	3.36641	4.1673	4.3427	4.96759	3.9728	3.88019	3.03947	4.13559	4.99468	4.36611	4.21487	4.29154	4.19856	2.81785	4.28108	4.82639	4.45358	4.0502	4.35514	3.50225	4.18511	4.48277	3.92421
GAB2	2.64011	1.77001	1.65391	1.91079	4.64802	2.59604	1.20955	2.37768	2.41918	0.980281	2.21959	0.789972	3.14642	3.99248	4.745	1.0086	1.81245	1.12017	3.28683	2.06676	2.94824	1.24596	2.48822	2.92804	2.97818	1.28473	1.80685	2.2457	4.17798	3.2521	2.91555	3.10984	4.5564	1.8831	3.0748	2.81561	0.588797	2.05793	2.11466	2.41299	3.43986	1.94967	0.267106	4.76887	3.39448	2.64222	2.70733	2.88284	1.96881
ATP6V0A1	5.05415	3.86815	4.51462	4.4921	3.30413	4.37979	4.74806	5.08838	5.13141	4.40683	4.20553	5.15497	5.3818	4.55192	4.72049	5.13035	4.93339	5.62786	4.87079	5.13433	4.67527	4.30693	4.95434	4.66936	4.22482	5.17254	4.21396	4.44845	5.04633	4.95339	4.6154	4.96163	3.85548	4.41525	5.4764	4.67234	4.87585	5.1077	4.60882	4.27478	4.61994	5.20954	5.33027	5.00581	4.32353	5.54265	4.73184	4.82876	4.35577
PIAS1	3.54255	3.9607	3.61319	4.16523	3.71144	3.07133	3.56011	3.65745	3.62165	3.84444	3.02576	3.74848	3.86199	3.86259	3.91091	3.93323	3.36866	4.00357	3.89323	3.71	4.09901	2.92974	3.79047	3.53383	3.64628	4.55968	3.87433	4.75005	3.46994	3.42984	3.52324	3.93598	4.89666	3.47017	3.71429	3.50013	3.52907	4.13924	3.56065	3.1726	4.11435	3.63905	4.11224	3.66735	3.97428	3.64406	3.45641	2.92394	3.54122
SLC4A7	2.95868	2.21173	2.57189	2.95709	2.88035	2.99412	1.69239	2.80349	0.909266	4.05149	1.9937	1.77334	1.69934	1.88236	2.66114	3.62789	1.96456	2.10723	3.59857	4.68213	2.69401	3.06766	3.71685	1.17528	2.8595	3.60327	2.41269	1.76903	3.32854	2.60958	3.769	2.91173	1.69279	2.82782	2.18774	4.08985	3.81286	2.87682	3.04219	3.07064	2.25903	2.29448	1.2804	2.62733	3.02773	2.34531	2.41623	4.33197	2.40149
APBA2	0.0403363	0.9595	3.12831	0.0749498	0.0339221	0.149909	0.000188885	0.208068	0.0398058	0.225683	1.73131	0.161824	0.0920497	2.87266	0.0600285	0.201065	0.0193137	0.0820493	0.460579	0.116464	0.0259861	0.305231	0.0924936	0.0452037	3.97984	0.0465625	0.0574258	0.139537	0.0892198	0.380356	0.248232	0.0160686	0.991983	0.0834427	0.0153929	0.0108114	3.70436	0.0434914	0.149599	0.10527	0.0472101	0.0285688	0.0242717	0.0732552	0.141055	0.0866073	0.0397941	3.69776	0
MAP2K3	0.340026	5.17997	5.75911	5.49364	6.11893	6.25278	4.17405	6.2984	4.94887	5.83182	5.36987	5.88577	4.32671	5.63338	4.72764	5.31933	6.4362	4.91184	6.72488	5.8231	4.84951	5.48066	4.5624	5.48886	4.43446	5.7142	5.79234	5.23623	7.16942	5.32809	5.31207	5.47289	4.22951	5.44397	4.34453	3.87643	5.32137	5.96052	5.02013	5.56078	5.42821	5.36336	5.733	4.83916	5.42415	4.47194	5.81189	5.62753	5.59118
EFCAB1	0	0	0	0	0	0	0.000188885	0	0.000188885	0	0.337838	0	0	0.000377771	0.0600285	0	0	0	0	0.000566656	0	0	0	0.000377771	0	0	0.000566656	0	0	0	0.09857	0	0	0	0	0	0.104082	0	0	0.000275149	0.0331917	0	0.00602397	0	0	0.0344437	0	0	0
TMSB10	11.8722	11.7594	11.589	12.5573	11.7863	12.4489	12.1887	13.2162	11.4644	11.9349	13.2162	12.055	11.9007	11.7594	12.0986	12.1887	11.7005	11.8722	12.6698	11.0136	11.3704	12.4489	12.2475	12.1887	12.0986	12.5573	12.7944	11.9007	12.7944	12.1887	12.055	12.6698	12.31	11.9737	12.0102	10.9914	11.1023	11.8121	12.1887	12.1887	12.1887	12.4489	12.0986	12.1887	12.142	11.9737	13.2162	12.7944	12.6698
ASTE1	2.68041	1.52351	1.85483	2.1171	1.99892	1.74923	3.09914	2.48563	3.26694	1.81727	2.51124	2.43591	2.93108	3.30854	3.05544	2.24092	1.65479	2.7761	2.11493	2.52772	3.28572	2.4263	2.28851	3.58193	2.81539	2.14477	2.804	1.9468	1.48447	3.09056	2.1713	2.34784	2.44769	1.80394	2.17413	1.99008	2.50671	2.08084	2.25732	3.4757	3.18954	2.00903	2.10585	2.77735	2.11079	2.12875	2.05692	2.59258	2.83128
RNF19A	3.03921	3.42891	3.8605	3.43389	3.96811	3.29474	3.59473	2.88169	3.18889	3.50476	4.79466	3.70673	2.65312	4.06803	3.35949	3.44252	3.26478	3.9072	3.40242	4.88492	3.60675	3.4208	3.33584	3.00553	4.30997	4.79166	2.60138	3.70755	3.72529	3.2188	3.9983	3.39819	3.71076	3.53404	4.96284	3.63419	3.79979	2.91295	3.93701	3.66866	2.54583	3.41132	3.63586	3.9263	4.44403	2.81539	3.42034	3.14328	3.58039
PEX3	3.40508	3.44213	3.18586	2.7961	3.86488	2.93646	3.33584	3.0901	3.98311	3.51879	3.32996	4.01254	2.70733	3.65884	4.44682	3.16958	2.91673	3.09485	1.49525	3.25939	3.63144	3.43957	3.89184	4.37569	2.67213	2.2998	4.15068	2.60901	2.4281	3.6563	2.82594	3.8184	3.81236	4.57429	2.69811	2.5538	2.48728	2.61164	3.16106	2.88331	2.12146	2.74194	2.61812	4.09021	2.68041	3.53754	2.93253	2.95664	3.64888
GABARAPL2	6.25722	6.5574	6.14427	6.85444	5.96171	6.61788	5.91337	5.49254	6.30939	6.27225	6.219	6.49972	6.53852	7.48412	6.40769	7.04384	6.71971	6.31022	6.06906	6.12242	6.04415	6.15547	6.20005	6.04533	6.275	6.30939	5.99716	6.45931	7.25338	6.6504	4.09378	5.47175	6.12455	6.47672	6.20462	7.19396	7.00059	6.0341	6.21632	6.57363	6.12378	6.00496	6.27123	6.71325	6.08741	6.98551	6.17723	6.38053	5.90401
MYOC	0	0	0.0153929	0	0.0144595	0	0.000188885	0	0.0398058	0	0.0322685	0.0786677	0	0.000377771	0.0097796	0	0.00715542	0	0	0.000566656	0	0	0	0.000377771	0	0	0.0574258	0.0118426	0.0153929	0	0	0	0.000566656	0	0.00696654	0	0	0	0	0.000275149	0	0	0	0.0642318	0	0	0	0.0467424	0.0198659
SH3YL1	6.76075	4.99359	5.86881	5.59578	3.8745	6.12869	6.88372	5.74663	6.7096	3.90257	4.85743	6.53082	6.47672	6.64403	5.53851	4.17817	6.29322	6.99001	5.24426	4.45012	6.79779	4.18667	5.39604	6.48224	6.50617	6.36902	7.52333	6.74623	6.09736	5.45861	5.87438	5.59294	5.15018	5.60118	5.37622	3.78201	3.00319	6.13611	8.01611	6.33052	5.31262	6.64634	5.92764	5.4461	5.15626	5.78467	6.15045	3.03639	6.23184
FAM136A	5.91911	5.99978	6.40599	6.4153	5.43934	5.94488	5.4646	6.33711	6.21554	6.73526	6.0261	5.89713	5.78848	6.80453	6.79257	6.55015	5.89149	6.37561	6.0064	6.64139	5.99348	6.65086	7.07236	6.09457	5.68927	5.9095	6.34652	6.10103	5.32248	5.57736	5.91852	6.04615	6.00044	6.38875	6.34728	6.36584	7.26834	5.86281	6.88723	6.21554	5.48804	6.27414	5.57257	6.6078	6.40006	5.36336	6.61788	5.30428	6.15465
VCL	5.66616	5.6188	5.08323	4.1883	6.31929	5.72763	4.09698	5.76306	4.6721	5.39507	5.46907	4.70227	4.95153	3.8639	6.34987	3.98749	5.06806	4.42795	5.07853	3.41112	4.47646	5.11619	5.91641	5.37754	4.62245	5.49617	4.07573	4.41982	3.59189	5.75448	5.4273	5.71937	5.53324	5.23494	5.40556	5.18125	4.61497	5.67217	4.80622	4.99297	4.4699	5.53797	5.07011	5.80733	5.65993	4.90565	5.6121	6.20701	3.27191
DEPDC1B	4.32838	5.10973	3.696	3.9779	3.76354	3.2546	4.32548	3.81424	4.39851	5.02302	3.865	4.14225	2.72047	3.71076	5.03786	4.18259	3.08697	2.79754	4.17499	4.92721	3.73595	4.44515	4.55712	5.08527	4.11224	3.82534	4.28317	3.50778	3.42471	4.46958	3.17544	3.61437	3.42874	3.28898	4.1132	4.24762	4.01921	3.74731	3.82123	4.23287	4.50855	4.82682	2.81876	4.41982	4.85303	4.54781	3.90459	3.50515	5.05154
DAPK2	3.3244	1.81662	1.22728	0.656419	0.148382	0.558497	4.08123	2.1524	3.48062	1.05588	1.8027	2.60047	1.1494	2.40181	0.297754	1.11047	1.84425	4.23555	0.372988	0.567192	2.27769	0.254512	0.897112	2.32095	0.734902	2.62422	4.08852	1.23007	0.377474	0.864863	1.48155	3.25671	0.0335587	0.528386	0.504772	0.665636	1.53669	3.76225	2.52887	0.283296	3.49083	0.980281	3.30391	0.189392	3.0088	3.30309	1.65899	0.536476	3.56328
NSMAF	4.03144	5.07494	4.20986	3.62197	4.65676	3.90272	4.22813	4.33733	4.16779	4.81665	2.63603	4.60793	5.51228	3.61337	4.55043	4.42898	2.9254	4.53162	4.75448	6.32746	4.94271	4.90717	4.35281	3.89788	4.59037	4.60922	4.83663	4.50663	3.79574	4.7934	4.97282	3.99616	3.55119	4.6068	3.46101	4.59898	5.00503	4.29495	4.32168	5.1296	3.64406	4.52709	4.38484	4.3889	4.54084	5.05131	4.8271	5.06763	4.46214
ADSS2	4.99022	5.52664	5.07924	5.31319	5.42103	4.91071	5.85989	3.84814	5.51419	5.34993	5.66154	5.54902	5.33306	4.92229	5.6191	4.51932	4.69667	5.12294	4.74161	4.5649	5.63688	4.38688	4.71482	5.63338	4.74725	4.75414	5.47511	4.73443	4.80913	5.6818	5.28729	4.81854	4.74594	4.99113	6.06025	5.5623	6.80742	4.55844	4.84731	4.72998	5.26879	5.28708	4.74571	5.25046	4.69048	4.9909	5.22895	4.37285	5.24896
STAP1	0	0	0.0348367	0.0749498	0.0339221	1.22159	0.050719	0.0809779	0.000188885	0	0.0787362	0	0.0749498	0.409784	0.0467424	0	0.0193137	0.0293061	0.0458493	0.000566656	0	0	0.0480118	0.000377771	0.0346595	0.021542	0.0574258	0.0118426	0.0331917	0	0	0.0160686	0	0.0222706	0.00696654	0.047515	0.0355717	0.0170637	0.0396175	0.576506	0.00602397	0.0775266	0.0346595	0	0.0341038	0.0763594	0	0	0
TIMP2	1.56971	5.88818	3.33935	3.14275	6.53197	5.93806	3.92819	1.01176	3.14581	5.16347	5.8925	3.32712	3.96123	4.80389	5.675	0.75155	6.73926	1.65814	5.70175	0.847778	1.01898	5.92617	5.37701	5.66731	0.808055	3.29215	0.50979	6.80453	5.165	7.75448	2.90577	4.55028	5.94828	5.36752	1.29269	4.41248	3.40419	2.01941	2.88732	3.37012	4.01585	2.05527	3.94922	5.82413	3.49851	1.90645	2.55916	7.8332	5.0102
RFC1	3.7979	5.0374	4.7728	5.09391	4.24102	3.91075	4.57557	4.31555	4.26194	5.61149	3.53096	4.18553	4.78087	4.76086	5.02348	5.1296	4.32391	3.54444	4.60583	4.76396	4.18511	4.74957	5.61114	4.69174	4.1157	3.86471	4.01984	4.4609	4.08305	4.87214	4.47881	3.84	4.41658	3.9412	4.76765	5.15497	5.01943	4.66364	4.45798	4.03364	3.95427	4.43053	4.25988	4.69667	5.12478	4.47194	5.08879	4.07817	4.60389
TBC1D23	3.47512	3.62809	3.56479	3.59234	4.29822	3.66587	4.43817	2.90387	4.45191	3.47719	3.74005	3.71685	4.12507	3.80704	4.05946	3.06472	3.48592	3.97317	3.24469	4.3427	3.86242	3.60221	3.63765	4.41445	3.93091	4.24855	3.99341	4.00679	2.8951	4.48581	2.96626	3.57717	4.34997	4.33647	3.28658	3.02974	3.87909	3.13988	4.21939	3.92302	3.05855	3.25337	3.32604	3.77179	3.02398	3.99032	3.16816	3.57951	4.28603
CUL3	5.90692	5.90568	5.87873	5.49677	5.12365	5.69057	6.06176	5.42474	6.39592	6.24699	6.70162	6.17644	6.16324	6.45713	5.63187	5.65664	6.2086	6.03929	5.7519	5.14061	5.79772	5.58593	6.28252	6.02211	5.58655	5.57169	6.45511	5.63688	5.77715	5.93884	5.99978	5.69867	6.24294	5.63489	5.57289	6.04533	5.3289	5.68835	6.54895	5.80991	5.35229	5.37754	5.62041	5.35104	5.67275	5.42525	5.60537	5.20708	5.7575
MYOM2	1.60811	0.397613	1.61894	0	3.0223	0.0696217	2.87682	1.39599	2.82439	2.14293	3.50363	1.83247	0.78561	3.29577	1.0085	0.606942	0.0416403	3.20036	2.86042	0.61205	0.267403	0.133498	1.73714	0.000377771	2.60656	1.33819	3.11882	0.444786	3.25671	3.58401	0.755263	0.272117	0.53811	1.55865	0.068715	0.047515	2.71458	2.20926	1.04387	1.78283	0.435063	0.855005	2.4257	0.843885	0.885189	0.701214	1.56598	2.0169	1.47461
OTC	2.84176	0	0.905361	0.156041	0	0	0.331536	0.698144	1.82161	0.0834427	0	0	0	0.000377771	0.021542	0.150133	0.00377212	0.0642622	0	0.000566656	0	0	0	0.125756	0.0978617	0.572016	0.586426	0.021542	0	0	0.0287523	0.409097	0	0	0.00696654	0	0	1.33016	1.89205	4.0645	0.103231	0	0.0150188	0	0.60306	1.01953	0.375202	0	2.14892
CYP46A1	0.123551	0.0146465	0.0948154	0	0.0237596	0	0.000188885	0.0187526	0.157246	0.225683	0.0996845	0.0142743	0	0.0758533	0.0097796	0.0118319	0.00715542	0	0	0.290032	0	0.0419893	0.0480118	0.000377771	0.0515328	0	0.000566656	0.0335587	0	0.0195552	0	0	0.0388801	0.00396101	0.0337439	0.232835	0.104082	0.0170637	0.134953	0.000275149	0.0183767	0.0285688	0.0467424	0.00377212	0.119972	0	0	0.067299	0.0198659
ZZZ3	3.63765	2.9825	3.85331	4.07835	3.57764	3.21356	3.588	3.92494	3.70834	4.33315	2.60033	3.4797	4.48691	4.87608	3.03185	4.38166	3.72712	3.40782	3.39932	3.86224	3.91864	3.93445	4.23769	3.92722	4.17132	3.74809	3.69305	4.10508	3.19092	3.73367	3.7704	3.63049	3.83313	3.75823	3.68627	3.80019	3.57764	3.50672	3.44381	4.06573	2.57946	3.5312	3.44738	2.71572	3.5901	3.77912	3.68849	2.81086	3.58591
SLC18A1	0.0601272	0	0.00602397	0	0	0.0510876	0.000188885	0	0.000188885	0	0	0.029495	0.0339221	5.22247	0.0721171	0	0	0.0820493	0	0.000566656	0.0779687	0	0	0.000377771	1.41727	0.753311	0.000566656	0.00396101	3.91465	0	0.0287523	0	0.000566656	0.0447514	0	0	0.00254437	0.406485	0.258271	1.37323	0	0.0285688	0.23093	0.00377212	0	0	0	0	0
USP2	0.981453	0.738911	1.77709	0.754388	0.417332	0.99538	1.40839	0.557682	0.61712	1.96181	0.546782	0.238844	0.936844	0.896761	2.51677	1.05772	1.63512	0.427855	0.498891	0.470741	0.867634	0.169927	0.466288	1.06571	0.06707	0.596642	1.06866	0.167693	0.77657	0.520691	0.266515	0.409097	1.64191	0.230996	0.685025	1.35296	0.686778	0.446043	0.962997	0.551645	1.56086	0.09857	0.843007	2.57649	1.47519	0.90755	0.924043	0.147885	1.00231
CASR	0	0.0146465	0	0.0298584	0.00583509	0	0.000188885	0	0.000188885	0	0	0	0	0.000377771	0	0	0.000755542	0	0	0.0683075	0	0	0.0239448	0.000377771	0	0	0.000566656	0	0	0	0	0.0358894	0.000566656	0	0	0	0	0	0	0.0355717	0	0	0.00602397	0	0	0.0562367	0.020792	0	0
TUBG2	1.84041	3.84561	3.6163	2.98209	3.22827	2.27304	2.86182	2.74053	3.18661	3.22213	3.65564	1.95676	0.6299	1.92746	3.12568	3.80179	3.67327	4.79627	3.24341	4.54166	2.98445	2.77185	3.12082	2.55546	3.0086	2.1678	2.16199	3.5617	3.27525	3.29789	3.33657	3.30349	3.15716	2.62256	2.63768	3.66605	3.79111	3.62281	4.11094	2.75715	2.42288	2.59153	1.89422	3.73514	3.15483	1.71678	2.65666	3.53754	3.78747
RPL26L1	6.35675	6.55015	6.02677	5.67524	6.53469	6.13776	7.02719	5.74599	6.88301	6.58056	6.4172	6.11966	5.63187	5.81079	6.45409	5.71992	5.88113	6.13029	5.86021	7.66638	6.22388	7.65892	6.47463	6.75485	5.87367	6.27779	6.90926	5.44509	4.98191	6.76625	5.83182	6.17897	5.88818	6.21262	6.15627	6.66172	6.66356	5.82967	5.46687	6.56559	6.25459	5.98213	5.91852	6.32119	6.47231	5.87498	6.49438	6.33818	7.20052
FLT4	0	0.0545237	0.00602397	0.0298584	0.107565	0	0.0341038	0.104446	0.0749498	0.0344149	0.118657	0.0786677	0.0198659	0.000377771	0.148443	0	0.00715542	0.0465625	0.0142743	0.408579	0	0.0802678	0	0.0452037	0.0978617	0.0849879	0.000566656	0.0552409	0.0153929	0.0097796	0	0	0.0274576	0	1.25608	0.232835	1.22227	0.00602397	0	0.000275149	0.0889187	0.0285688	0.0467424	0.0461992	0.0097796	0.0866073	0.10697	0.126951	0
NSUN2	6.30661	6.52619	6.24623	6.32119	6.34347	5.9863	5.84256	6.09819	5.72024	6.94062	6.16037	5.83499	6.61025	6.68837	6.57696	6.7037	6.88301	6.65421	6.275	6.42859	7.2127	6.08479	6.61025	6.03494	6.54779	5.21186	5.63215	6.07398	6.38772	6.68344	6.68066	5.86054	5.999	7.44054	6.24529	6.4335	7.10735	5.92405	6.05119	6.66908	5.99389	6.6452	5.67524	6.15755	7.1816	5.94683	6.04209	4.91023	5.94758
FBXO42	2.62682	2.64301	3.10704	2.98209	2.90577	2.59604	2.83174	3.27716	2.49168	3.34107	3.01695	2.80579	3.50979	3.23615	2.6691	3.39196	2.43437	2.63925	2.80694	2.59153	2.65947	2.27904	3.45857	2.98585	2.87454	2.45516	2.40719	2.44274	3.35785	2.54925	2.80205	2.36087	3.09963	2.20573	2.97336	3.06602	2.38291	2.59104	2.45563	2.7092	2.57946	2.33906	2.38657	2.35771	2.33906	2.42407	2.60092	2.94647	2.90508
MFAP3	2.8778	4.55968	3.7105	3.3008	3.477	3.26887	3.1252	3.34972	3.65962	3.69361	3.49992	3.49106	3.82661	3.19692	3.6801	3.0886	3.34637	3.73331	2.89023	3.23615	3.30129	3.81323	3.96699	3.94495	3.12363	3.78592	2.94534	2.73893	2.71853	3.87191	3.15095	3.56433	3.64973	2.70756	3.48062	3.56821	4.15706	3.00966	2.58639	3.29871	3.00054	3.65332	3.53904	3.17335	3.4449	3.56598	2.81561	3.03	4.49949
MRI1	3.3244	4.65723	3.98393	2.53293	3.48183	2.85451	2.95084	1.70138	2.99204	2.75942	3.29871	3.99053	3.5158	2.55491	3.19275	3.78201	3.52735	4.90058	4.26152	4.61191	3.61657	3.52788	0.182623	2.27769	3.99888	3.83904	3.39427	2.81417	4.28647	3.91283	4.50005	3.95474	3.24341	3.47412	4.31651	4.31534	3.76006	3.66492	4.2364	4.0506	4.14225	4.01073	3.71528	3.4188	3.85264	3.23045	4.47007	4.27908	3.53637
METTL1	4.73966	4.40471	4.68426	4.64929	4.64802	4.95807	5.37285	5.0121	4.90078	5.19639	4.8653	4.72819	4.211	3.80704	4.48256	4.89112	4.3427	4.55451	4.8459	5.15334	5.00073	5.35397	4.55493	5.28729	4.4587	4.55043	5.2762	4.09037	4.29495	4.37329	4.70847	4.80103	4.50437	5.14193	4.58521	4.4997	5.03786	4.35065	4.35893	5.11882	4.70691	4.86765	4.85303	4.69984	5.15246	4.77212	4.86697	4.8837	4.79523
HOXC8	0.0601272	1.07464	0.00602397	1.1592	0.999697	0.0510876	0.000188885	0.0311796	0.240921	0.652694	0.710921	0.161824	0.679685	0.0414847	2.40512	0.794585	0.266316	0.0136204	0.0237596	2.75353	0.0259861	2.36732	1.02148	0.0452037	0.0346595	0.0097796	0.000566656	0.956214	0.790556	1.40079	0.266515	0.257056	3.71507	1.57281	0.0843028	4.18773	2.44053	0.165488	0.056551	0.000275149	0.780647	0	0.140147	2.01374	0.381052	0.0344437	0.020792	1.83556	0.0833896
AGA	3.28975	4.04248	2.50026	3.88347	3.79736	4.03461	3.72337	4.07221	3.36082	2.64249	3.55584	3.49809	3.72653	3.81923	4.1977	5.71343	3.17948	3.8392	3.55931	3.93562	2.16326	3.457	2.58462	4.57017	3.8633	2.07805	2.7539	3.62016	3.84941	3.76823	2.11146	2.92974	2.53449	3.4362	4.75805	3.21857	5.3561	3.80919	2.16005	3.63086	4.23131	2.27547	4.8477	4.51992	4.26632	3.15808	3.04435	4.4302	3.41014
PI4K2B	4.10234	4.50352	3.73631	3.51854	4.09849	3.56042	4.46519	4.12745	4.46687	4.03495	4.20553	4.4783	4.3751	4.96384	3.96203	3.68613	3.6045	3.28992	4.01022	3.20404	4.47302	3.46296	4.84484	4.73513	4.18126	3.25119	4.211	3.68412	4.17943	3.60836	3.49364	3.77526	4.02376	3.34972	4.25841	3.45079	3.93774	4.16876	3.94025	3.77144	4.80465	4.13924	4.01515	3.51751	3.7651	4.40167	4.21267	3.8038	4.83663
BOD1L1	2.90179	4.39392	3.19385	4.1883	3.98704	3.58775	3.58479	2.92974	3.43215	3.95809	3.78547	3.61161	4.77364	2.89154	4.32761	3.09511	4.28356	4.02642	3.64039	3.92801	3.47376	3.62131	3.59048	3.62325	4.59958	3.68849	3.2038	4.30201	3.16321	3.97337	3.80468	3.74269	4.35616	3.29558	3.79111	4.86551	4.26037	3.57717	3.78052	4.26075	3.84999	3.80219	4.2645	3.96466	3.97244	3.41059	3.6355	3.67959	3.92056
MAT2B	5.65827	6.37132	6.26561	5.65234	5.65378	5.70537	6.1088	5.8702	6.00345	5.60432	5.6395	5.73786	5.46379	4.00698	4.7585	5.14997	4.78871	5.8291	5.45967	5.81657	5.3626	5.7519	6.01402	6.27225	6.43147	6.11893	5.19706	5.46629	3.51173	5.85852	5.33663	5.463	3.62545	4.88089	6.06278	5.02895	5.81224	5.60183	5.18557	5.83533	5.10222	6.25375	5.31702	4.62689	6.28424	5.64563	5.93616	4.72542	6.83741
TLL1	0	0.0198659	0	0	0	0	0.000188885	0	0.000188885	0.186126	0	0	0.0698034	0.000377771	0.0097796	0.0648861	0.000755542	0.0136204	0.0237596	0.000566656	0	0	0.0239448	0.000377771	0	0	0.000566656	0	0.0153929	0	0	0	0.103056	1.67589	0.0153929	0.853541	0.0478213	0	0	0.0483769	0.00602397	0	0.288677	0.373454	1.00076	0.0562367	0	0.0467424	0
EDC4	5.89013	5.56586	5.5558	5.42757	4.85482	4.69088	4.30527	4.82116	4.72049	5.90755	4.4013	5.42903	5.12245	4.99022	6.20701	5.71097	5.65166	5.13889	5.46813	6.49859	5.45323	4.67854	5.35202	4.72819	5.94828	5.53117	4.76953	5.24968	5.66029	5.63187	5.2929	5.65827	4.7674	5.13914	5.43428	6.03732	5.70537	5.68957	4.95285	4.73166	5.82049	5.29755	5.54871	6.19304	5.57989	5.73848	5.71159	5.16031	4.40561
TRIO	4.10317	5.52519	4.33298	5.38894	6.24857	4.39392	4.42388	3.69962	4.18329	5.06521	5.65993	5.27298	4.83063	4.63628	5.38071	5.07824	5.69778	4.80809	5.05063	5.01721	5.1446	4.2878	4.22577	4.21449	4.82195	4.58602	4.23174	4.85766	5.95571	6.69166	5.01436	4.93339	4.93917	6.23621	4.57188	4.91841	5.9313	5.37252	5.49364	5.29176	4.68409	5.25326	4.64301	5.35285	5.00341	5.241	5.4837	5.90401	4.19379
VCAN	0.442555	0.308509	0.481947	0.77657	0.177048	0.205234	0.0341038	0.311378	0.104446	6.25674	0.674234	0.251908	0.436273	0.000377771	1.84732	0.724055	0.068715	0.317215	0.177048	0.408579	0.0779687	0.254512	0.0924936	0.000377771	0.199118	0.226952	0.000566656	0.177152	0.233972	3.54147	0.248232	0.0966418	0.855005	0.137186	0.118265	2.16648	0.16749	0.154157	0.0396175	0.52819	0.0889187	0.227639	0.116769	0.774935	0.211125	0.857842	4.11948	5.85208	0
CLEC16A	3.96028	3.41256	3.68428	3.12853	3.38751	4.09885	3.87643	3.5112	3.29789	3.23817	2.88952	3.46915	3.28633	3.35541	4.09598	3.92156	3.33239	3.40204	3.84711	3.07428	3.37111	3.13647	4.27544	3.2496	3.1052	4.02798	3.02974	3.16257	3.13889	3.69379	2.62087	3.38002	3.74256	3.07249	3.22416	3.44799	2.90915	3.32854	2.93518	3.38636	3.25096	3.6736	3.59427	3.38842	3.65137	3.96314	3.58256	3.73684	2.52987
MSR1	0.223697	0.1187	0	0	0.0237596	0.0339221	0.0341038	0.00715542	0.000188885	0.0675673	0	0	0	0.000377771	1.79775	0	0.0193137	0.0136204	0.269973	0.000566656	0.0529354	0	0.68569	0.000377771	0	0	0.000566656	0.0979525	0.0691408	0	0	0	0.0335587	0.0728548	0.00696654	1.28584	0.568319	0.0289357	0.328459	0.0820493	0.192	0	0.596642	2.08952	0.0341038	0	0	0.0467424	0
CDH1	7.52805	7.53242	6.57363	6.74497	7.56585	7.4179	6.22267	7.44223	6.07743	4.36956	7.526	7.49433	7.69006	6.92613	8.1981	0.618064	8.4919	7.69006	6.01903	0.535041	7.04148	4.43257	7.36963	7.29679	6.79117	7.7034	6.39494	7.10888	7.44632	6.82997	7.03191	7.66144	7.94153	6.54445	7.00059	0.232835	7.30801	7.38186	7.09112	6.83807	7.52805	7.16769	7.90848	8.03463	5.97046	8.0089	6.94529	0.656694	6.56816
MTREX	4.52233	5.40906	5.04608	4.95312	4.1979	4.82452	5.11075	4.50552	5.20415	5.6809	4.6154	4.94443	5.56343	4.32608	5.23423	5.33846	4.81691	5.11642	5.19752	4.83797	4.72485	4.92867	5.6395	5.35229	4.14652	4.70871	5.10288	4.67688	3.84941	5.69315	4.75878	4.44045	4.61798	4.56377	4.76124	5.00819	5.12245	5.05772	5.10147	5.50888	4.62348	5.70662	4.39786	4.83196	5.05514	4.89089	4.71149	3.77123	5.45887
DNAH5	0.101494	0.298707	0.0765339	1.49641	0.990513	0.741803	0.331536	0.536476	0.652694	0.652694	3.719	0.062069	0.455581	3.34552	0.234049	0.240603	0.549908	0.349264	0.168393	0.116464	1.27673	0.692438	0.375079	0.777556	0.172933	0.238695	1.26283	0.354183	2.84595	2.11323	1.5553	0.598602	0.315466	1.05043	0.511772	0.686129	0.36762	0.814701	0.346389	0.576506	0.272039	1.19138	0.257056	0.497931	0.160387	0.383034	1.13415	1.40183	0.190808
ZFYVE16	2.65649	5.08767	2.85685	3.19167	2.60092	2.66167	2.65034	2.28556	3.48971	3.52788	3.54988	3.26498	3.03598	2.81801	3.98558	3.69421	2.59181	3.31154	2.67381	3.72636	2.8871	3.25608	3.60302	3.3814	3.06103	3.32132	2.8984	3.74202	1.55301	3.40469	3.14581	2.8595	4.01535	2.38231	3.16816	4.2047	3.19111	2.27476	3.3216	3.75884	2.53385	3.41858	2.70856	3.05525	3.5789	4.01003	3.02123	2.0549	3.55346
RIPOR1	3.63261	4.5781	4.5674	4.14707	5.50987	3.45586	1.65391	2.82614	3.23961	4.52012	3.1168	3.13866	3.67959	4.6807	4.90763	5.14061	4.7173	3.34064	4.93845	5.22389	4.00986	3.97468	4.28802	3.55441	4.82962	3.17821	2.28303	4.5454	5.24342	4.87905	3.58272	3.7952	4.48514	5.20441	3.42737	5.05491	3.54909	3.98169	3.63437	3.76646	3.31199	2.9341	3.78809	5.81657	5.08145	4.35177	4.54801	5.38346	2.78728
C6	0	0.029495	0	0.275466	0	0.0696217	0.129347	0	0.294345	0	0	0.095692	0	0.000377771	0.0341038	0.0361242	0	0.0293061	0	0.000566656	0	0	0	0.385562	0.0515328	0.0097796	0.257365	0	0	0	0	0.0572406	0	0.0122185	0	0.165804	0.00254437	0	0.105293	0.000275149	0.130211	0.12051	0	0.0355717	0	0	0	0	0
RAI14	2.46042	3.829	1.69892	4.16287	3.97086	2.39741	2.5487	3.06054	4.86159	4.82962	5.62631	1.26867	1.85169	4.82517	4.83084	2.00072	4.43926	3.61301	3.77382	3.82855	3.03451	3.52187	3.62562	2.9945	2.18739	1.87321	2.77635	2.51093	1.29725	3.6748	3.80858	3.19607	4.37684	4.86789	1.51434	3.78847	4.66936	2.7955	4.14707	2.84074	3.01342	2.75882	2.60583	4.5517	4.24799	2.68176	2.02876	5.37012	4.17054
SOX30	0.0403363	0.743918	0.167466	0.506335	0.0662049	4.02392	0.159111	0.288157	0.240921	0.364612	0.0322685	0.498214	0.251571	0.0758533	1.76746	0.0361242	0.104543	0.230116	3.16624	0.000566656	0.563057	0.189592	0	0.178206	0.129343	0.0849879	0.000566656	0.108267	2.46838	0.0298584	0.188885	0.223781	0.0566494	0.665636	0.0598451	0	0.0432836	0.534058	0.258271	0.000275149	0.216414	0.592701	0.474394	0.966767	0.0467424	0	0.395524	0	0
PNKP	4.79126	5.40719	4.56153	6.24857	5.35285	4.35577	5.03359	5.0723	4.54084	5.17147	4.72783	5.31568	5.12627	5.30482	4.85303	5.08459	5.10669	5.00073	5.59834	6.91444	4.60864	4.54351	5.45347	4.14356	5.24786	5.41589	4.22539	4.39641	5.12673	5.2563	5.84497	5.10973	5.31231	4.98678	6.30661	5.71556	5.1805	5.14819	4.48162	3.58455	5.37437	5.93532	6.33151	5.13209	5.40796	4.4921	5.79106	5.64177	5.26675
BEST2	0.123551	0	0	0	0.0339221	0.0144595	0.000188885	0	0.000188885	0.0191285	0	0.0142743	0	0.000377771	0.0600285	1.89733	0	0.361914	0.0458493	0.116464	0.104082	0.01949	0.0239448	0.000377771	0.711799	0.021542	0.000566656	0.0871512	0.40385	0	0	0.0160686	0.0107148	0.0335587	0.0337439	0.047515	0.0120501	0.0289357	0.134953	0.000275149	0.0183767	0.445786	0.0346595	0.0191285	0.0216337	0.186536	0.123551	0.0259861	0.0198659
PHLPP2	3.02595	3.5911	2.30992	2.8587	2.26647	2.25299	1.91452	2.0977	1.86547	2.90528	1.36114	1.80362	1.29637	2.10303	2.90081	3.35518	2.01941	2.17165	2.57809	3.10191	2.49997	1.75902	3.43341	2.83427	2.27006	2.46464	1.788	1.39638	1.83113	1.96336	2.12536	3.31679	2.09597	0.972233	0.97801	3.05877	0.851103	2.30815	1.41762	2.03769	1.94883	1.98937	2.02548	2.69245	3.56455	2.22913	2.04383	2.08521	1.04288
SPDL1	4.34702	6.10259	3.89828	4.77999	4.87149	3.29871	3.68649	4.1212	4.55345	5.06833	4.05134	4.0475	4.17518	3.82485	5.57556	6.60646	3.7913	4.21779	4.45322	5.25583	4.54603	4.9574	5.32248	5.29334	5.05579	4.35932	3.98332	3.28704	3.26864	5.54565	4.15931	5.00194	4.87232	3.74955	4.66694	4.97329	4.54016	3.37261	4.24762	4.75154	4.09504	4.54106	3.85943	5.20879	5.03295	4.33298	4.66125	5.07252	4.20199
STAU2	3.75147	4.75307	4.16484	4.36894	2.99738	3.76781	3.88562	3.25962	3.5668	4.10071	4.82876	4.27266	4.74115	5.3938	3.86068	3.91703	3.00054	3.71368	3.6736	4.99113	4.0226	4.13225	4.7585	3.37651	3.8584	3.17199	4.20846	3.63125	4.88089	3.92091	3.56957	2.82282	4.4997	4.41425	4.21779	5.04537	4.77912	3.40126	4.51005	4.22951	2.99854	3.45483	2.81876	3.87433	3.39259	3.89684	4.06433	3.74223	4.42838
SLC66A1	3.25304	3.39056	3.85082	3.16897	3.54122	3.49459	3.05855	3.48927	2.85022	3.05456	3.24341	2.71067	3.76327	3.37961	3.71341	3.88019	2.87053	2.98858	3.93845	4.08583	3.36167	3.95261	3.27525	3.03495	3.20036	2.99537	2.62809	3.19001	3.76285	2.73607	2.51302	3.12786	5.29914	3.04239	2.98017	4.89135	2.94439	3.09285	2.58639	3.68232	2.96484	2.80382	3.24861	4.02465	3.34333	2.81001	2.96398	4.02039	2.79273
CTNS	4.02741	2.22971	3.20003	2.58524	1.87721	3.43037	2.74497	3.71615	2.73114	3.40745	3.25863	3.52354	2.07387	2.93318	3.37111	2.32349	2.55945	2.85428	2.31987	3.07223	3.10127	3.82239	3.20843	2.53788	2.96152	2.42116	1.92332	2.68839	2.59671	2.26253	2.35028	3.19476	2.29187	2.86306	3.20072	4.58852	2.60033	2.54013	2.66721	3.30149	2.73114	2.89862	2.45602	3.53813	2.95919	2.14539	2.83755	4.49302	2.7461
RTN4R	2.9033	3.70568	3.46519	3.48686	2.92681	3.02576	1.76634	3.65332	0.854149	3.20019	0.725615	2.01941	2.83572	0.295287	2.52736	0.878541	2.8871	1.06828	3.46538	1.85874	2.25116	2.69422	3.04815	1.26706	3.04775	2.22828	1.56483	3.09156	3.1007	1.88803	1.69815	2.18932	1.14467	2.2653	1.57892	3.43867	2.67361	1.8004	2.29949	0.535386	3.70001	2.23075	2.0182	2.91393	3.09441	1.04434	2.95163	1.21946	1.90381
PHF23	3.53096	3.56598	5.33281	4.85482	4.10071	5.02061	4.35281	5.38429	4.80082	5.39302	4.58827	4.44703	4.5781	4.42998	3.7627	4.95362	3.97396	4.22663	4.1731	5.08268	4.42243	5.23239	5.24836	4.63475	4.8553	4.33464	4.02962	4.12133	4.22423	3.52431	4.8589	4.38109	5.50057	4.69905	4.84205	5.6821	4.57061	4.50834	5.20306	4.38399	4.27622	5.11244	3.99574	4.2458	5.18193	4.39159	5.62365	5.73269	4.60583
CDH10	0	0	0.00602397	0.0530783	0.00583509	0	0.000188885	0.00715542	0.000188885	0.0509632	0	0.029495	0	0.195846	0.0097796	1.85219	0	0.0293061	0	0.000566656	0	0.0419893	0.0239448	0.000377771	0	0	0.000566656	0.00396101	0.0153929	0.0423666	0	0	0.0274576	0.0952476	0.00696654	1.13993	0	0.00602397	0.0396175	0.0355717	0.0331917	0	0	0.01015	0.19652	0.0661109	0.020792	1.20659	0
INPP4A	2.53957	3.57677	3.01785	2.42494	3.63876	3.20172	1.734	2.63797	2.83967	2.94509	4.80832	2.89689	2.61928	1.83379	3.30204	3.77704	2.76511	2.03625	3.7835	2.85749	2.63891	2.15403	2.99137	2.57546	3.29117	2.58908	2.11911	2.67011	3.44469	2.95809	3.56011	2.39694	3.54311	2.5065	4.46539	3.4221	2.86206	2.57137	3.13118	3.25842	2.59233	2.6206	2.22647	2.7858	2.48355	2.74794	2.52544	3.10667	2.37389
RAB27B	0.101494	1.25355	0.259363	2.0861	0.398572	2.97166	0.519816	0.550031	0.871715	0.877174	3.95789	0.360403	1.18889	0.0414847	0.297754	3.60993	0.0416403	0.243986	2.14798	0.000566656	2.80968	0.208549	1.83416	1.62556	1.89359	0.350564	0.28874	0.78717	0.896761	1.72072	3.69147	1.09878	0.119121	0.410376	1.92434	0.0345943	0.816366	1.05588	2.07782	0.406251	0.98585	2.80382	0.0697518	0.387823	1.18841	0.139576	2.27443	3.92801	1.59303
PSMA4	7.40838	9.00228	8.06535	9.13453	8.07777	7.68237	8.10331	8.00125	8.34005	9.3214	8.03463	8.67539	8.49831	8.37741	8.3066	8.68139	8.50844	7.80494	7.88235	9.68321	8.63321	8.74522	9.13453	8.42433	8.48654	8.05456	8.53089	7.85681	5.72533	8.1981	8.06978	8.87418	7.81111	7.57299	8.20226	8.62623	8.38872	8.48654	8.63321	7.92852	8.60049	8.08192	8.33519	8.27892	8.66881	8.4919	8.27062	7.4386	8.66881
MYO16	0.0403363	0	0.305068	0	0.148382	0.395154	0.050719	0.00715542	0.0749498	0.0675673	0.0171582	0.0786677	0.0339221	0.0414847	0	0.0118319	0.0553621	0.400823	0.0237596	0.000566656	0.0779687	0.0611702	0.0239448	0.265964	0.0192817	0.0973381	0.104082	0.12884	0.0153929	0.107565	0.0287523	0.130211	0.965267	0.176651	0.109274	0.530612	0.0177193	0.0556062	0.193753	0.000275149	0.00602397	0.164204	0.0242717	0.0355717	0.232808	0.0866073	0.265319	0.0259861	0.0198659
LSG1	5.17328	6.12131	5.00073	4.98866	4.85128	4.49257	5.07274	4.81278	4.81619	5.56639	5.02753	5.35229	5.99939	4.88284	5.06203	5.06595	4.81199	6.64843	4.8136	5.26317	5.79334	5.4288	5.24476	4.47085	5.99679	5.91783	5.02554	5.62753	4.34188	5.72975	4.98253	6.52499	4.65676	5.32861	4.9218	4.77979	6.50172	4.97639	4.83274	5.70342	4.35893	4.8891	4.38166	4.94421	4.93339	5.44977	5.31757	4.77189	4.74957
PARP3	3.042	3.04262	3.13647	2.88058	4.30418	2.68508	2.27941	3.91903	3.26451	3.14698	4.10656	2.94065	3.79589	2.33355	2.04203	2.9945	3.32311	4.34491	4.61078	3.88052	2.68891	3.46651	2.51174	3.00278	4.6047	3.1762	2.74767	4.34135	3.46994	3.05934	2.93917	3.45419	1.57323	3.62261	2.99596	2.95141	1.52398	3.97244	3.52885	3.1634	3.98249	2.52436	4.43347	1.35195	4.52944	3.20589	3.88578	3.90918	3.76168
TNC	0.60788	3.24214	0.453087	0.549389	3.49275	0.649767	0.412548	4.60974	0.599174	0.199278	4.92437	0.399066	0.641853	0.000377771	2.96885	0.955991	0.822134	0.697591	6.87392	1.70963	0.214238	1.19378	0.969182	0.67267	0.15877	6.1889	0.185995	0.363104	0.160753	0.301158	1.8368	2.31353	3.9983	1.62101	2.56378	0.802398	0.240449	0.233605	0.381829	1.26306	1.49525	0.338285	1.75544	2.06791	1.28494	1.02615	0.221289	6.97187	0.269207
THAP3	2.87184	3.05855	3.99732	3.55461	3.37468	3.22786	3.33038	3.57733	2.948	4.02279	3.30129	2.99182	3.36045	2.94573	3.18823	3.35518	3.68649	3.04075	3.47835	4.18648	2.98585	3.87467	3.92895	3.00789	3.69585	3.09396	3.36942	2.86814	3.82958	2.69039	2.90915	2.98428	3.49664	2.9542	3.49065	3.15483	3.24935	3.22059	3.45586	3.38969	3.09628	3.07179	2.94421	3.6234	3.74256	2.7614	3.28483	3.72123	3.18235
RIPOR3	0.123551	0.104082	0.0348367	0.522371	0.82888	0.234616	0.219314	0.0458493	0.0749498	0.0675673	0.283854	0.498214	0	3.47429	0.185049	0.177722	0.229961	0.0642622	0.161564	0.588797	0.313224	0.189592	0.115183	0.265964	0.0515328	0.202348	0.104082	0.22535	1.56577	0.817979	0.16749	0.298707	0.465369	0.063532	0.118265	0.0345943	0.0237596	0.0941147	0.134953	0.551645	0.180885	0.245087	0.165646	0.264077	0.0903072	0.0562367	0.157199	2.30442	0.206066
TDP1	3.64406	4.29117	3.96847	3.27662	3.47526	3.71747	4.02299	4.00211	4.46974	3.92837	3.90757	4.16407	3.74619	3.13988	3.56642	4.46421	3.37274	3.08807	4.18467	4.37529	4.05272	4.56191	3.97806	4.44886	4.27038	3.71183	4.27883	3.91041	4.34771	3.02557	4.57263	3.89684	4.39477	3.34188	4.15226	4.20162	3.71667	4.54316	3.49181	3.82257	4.44845	4.02376	4.1342	3.43766	4.00514	3.67441	3.66033	5.00092	3.80356
AIFM2	5.37783	4.25266	4.97558	4.28823	4.44129	5.19706	3.51769	5.29334	4.18082	4.31895	2.52644	4.63147	5.2652	3.64195	3.76433	0.598232	4.03004	3.90874	4.62049	4.13284	4.43126	4.49157	4.85463	4.43903	5.47289	5.00891	4.49386	4.01093	3.3063	4.14763	4.25823	4.66411	4.03205	4.14572	4.39641	1.58919	4.06019	4.68232	3.09485	5.03688	4.39517	4.81151	5.15884	4.3128	4.43366	4.41019	4.65163	3.68298	3.72684
C2orf83	0	0	0	0	0.00583509	0	0.050719	0	0.000188885	0	0	0	0	0.000377771	0.0839602	0	0.0631851	0	0.0342091	0.000566656	0	0	0	0.000377771	0	0.0097796	0.000566656	0	0	0	0	0	0.0335587	0	0	0	0	0	0	0.000275149	0.157246	0	0	0.0545237	0.0903072	0	0	0	0
SPATA7	1.72008	2.28977	2.49224	1.2891	1.49204	1.80491	2.87682	1.75902	3.79181	2.03308	3.49992	1.95676	2.85352	2.0922	1.65356	2.51517	2.03665	2.42094	2.0408	2.27862	2.36912	2.43136	2.04864	2.85291	2.47341	1.52842	3.11028	2.05268	2.54534	1.56556	3.20293	1.80141	2.2521	1.4708	2.52264	1.30411	1.97831	2.5142	2.40799	2.94246	2.32431	2.16005	1.745	1.70853	2.2214	1.08674	2.15203	2.1678	3.13096
MED17	3.63765	4.63334	3.72969	4.41065	4.95178	3.74318	3.82729	3.68321	3.84042	5.16847	3.71469	4.20761	4.33863	3.91774	4.90389	3.81775	3.83844	3.73665	3.75075	4.73535	3.53404	4.4607	4.69643	4.19874	4.44515	4.20535	3.69305	3.92722	4.20932	4.35455	3.96993	4.22017	4.00337	3.92895	4.17518	4.16001	3.24643	3.48592	3.46222	4.32548	3.5112	3.81775	4.14045	4.79006	4.16823	4.03582	3.95571	3.99776	3.25912
RETSAT	5.7519	4.04015	5.56767	4.44386	5.02138	6.07398	4.95993	5.5935	5.46254	4.84462	5.17635	5.46515	5.989	3.58522	4.55657	5.1265	5.2563	6.67124	4.61363	3.98993	4.92978	4.48789	4.28879	4.29393	5.6355	5.54297	5.01064	5.37463	4.57707	4.53289	5.12245	5.9863	3.86432	5.30559	5.50257	3.30987	4.59287	5.51419	5.73331	5.50374	5.54044	5.60363	5.84497	4.60072	5.58835	5.51283	5.82442	5.35972	5.79506
CAPG	4.30116	8.26491	5.21035	7.38759	8.08597	7.55287	5.47511	6.2412	5.71755	6.368	5.84114	7.20484	6.46531	2.63692	3.29927	4.54902	7.16574	6.02991	6.80211	5.6656	4.62712	6.57829	3.24134	8.25568	3.98125	5.06347	5.03477	8.69497	2.44139	8.20226	7.81958	7.74598	6.61967	8.29822	6.30458	1.15231	6.27271	6.70053	7.07534	5.50782	8.08597	6.7316	6.18803	3.02919	7.18861	6.04615	4.79972	1.23902	7.294
AP2S1	7.47925	7.11584	7.20387	8.02012	8.01611	7.52333	6.66629	7.75448	6.90926	7.7637	6.87267	7.22186	6.71221	8.04117	7.45614	7.26834	7.12023	6.46159	8.31652	7.91881	7.18505	7.49198	7.58455	7.13537	7.07659	7.42443	7.23906	6.65421	7.14162	7.08811	6.63427	6.94237	8.06535	7.41399	7.5475	7.50089	7.61661	7.0287	6.63192	7.28139	7.39856	7.29023	7.43498	7.65615	7.4386	7.2127	7.60113	8.31221	7.32368
USH2A	0.0403363	0.0198659	0	0.0530783	0.00583509	0	0.050719	0.00715542	0.0749498	0.0344149	0.0171582	0.0142743	0.0339221	0.0590414	0.021542	0.0361242	0.000755542	0.0136204	0.417332	0.116464	0.0259861	0.01949	0.0239448	0.0452037	0.06707	0.021542	0.0574258	0.00396101	0.0153929	0.0195552	0	0.0358894	0.000566656	0.00396101	0.0239448	0.0108114	0	0.0170637	0.0396175	0.000275149	0.0331917	0.0545237	0.00602397	0.0642318	0.0216337	0	0.020792	0	0.0198659
ZPBP	0	0	0	0	0.157594	0	0.000188885	0	0.000188885	0	0	0	0	0.27395	0	0	0.0339221	0	0	0.000566656	0	0	0	0.0452037	0	0	0.147075	0	0	0	0	0	0	0	0	0	0	0	0	0.000275149	0	0	0	0.0545237	0	0	0	0	0
TG	0.579661	0.0705215	0.110551	0.0530783	0.217536	0.846035	0.693834	0.530612	1.2102	0.171943	0.137339	3.98269	0.0259861	0.000377771	0.715718	0	0.38943	0.302558	0.255913	0.000566656	0	0.133498	0.0239448	0.574308	0	0.523446	1.44986	0.354183	0.305777	0	0.121844	0.328459	0.357957	0.195365	0.101267	0.248232	0.143912	0.613	0.270994	0.0943786	1.38559	1.09632	1.79584	0.215215	0.0097796	1.52549	1.89559	0.298476	0.269207
ADAM28	0	0.0146465	0.0153929	1.64239	2.73756	0.442126	1.28395	0.613104	0.000188885	0.186126	4.73801	0.0142743	0.596642	4.95312	0.247149	0.731315	0.00715542	0.151438	0.12884	0.202508	0.0529354	0	0.115183	0.0452037	0	0.0849879	0.56346	0.0662089	6.52127	2.64553	0	0.0358894	0.0742909	3.42191	0.564914	0	1.18827	0.0434914	1.07022	0.241567	0.796959	0.0545237	0.0697518	0.761594	0.101154	0.493532	0.0397941	0.126951	0.254356
BARX2	2.81368	2.85043	0.184738	3.34503	3.01198	3.3775	1.72174	2.60805	3.06766	0.143032	3.64132	0.577864	0.892995	0.000377771	0.173667	0.050719	0.613735	2.49447	2.50847	0.000566656	0.67854	1.48297	2.83878	3.58919	5.35285	0.144937	3.7477	2.13041	0.0331917	1.55641	1.14601	3.73132	4.04033	2.31791	2.66927	0.0108114	0.0703906	3.37261	2.60901	2.2484	0.561549	2.98522	1.37468	1.33802	2.90577	1.16056	4.12507	0	2.40149
DCUN1D1	3.46361	4.15583	3.8963	3.85803	4.01216	3.67098	4.28433	3.73027	3.90856	4.35194	3.71685	3.78592	3.71615	4.41697	4.06316	3.91539	3.3569	4.11145	3.31908	4.66437	3.73845	4.83822	4.1991	4.91481	3.91539	4.36633	3.92853	3.71202	3.0642	4.82661	3.15419	4.11205	3.76666	3.41505	3.91023	3.9165	5.22175	3.56205	3.61055	4.33789	3.22324	3.2859	3.13688	3.55327	3.61205	4.02039	3.6172	2.83504	3.87191
JADE2	3.88682	4.46262	3.39079	3.7477	4.60944	3.07133	2.94573	4.82739	3.43498	3.5325	3.58504	3.16149	4.50114	2.25078	3.85177	4.44703	3.16377	2.51961	4.38688	2.83524	3.02398	3.37921	4.09107	4.05909	3.49772	3.50979	2.20303	3.93341	3.36213	4.57449	3.36803	4.50397	4.26019	3.53569	3.39235	3.76964	5.72335	3.33038	2.57399	3.36258	4.08633	3.60202	3.34107	3.36141	4.80271	2.7614	4.22482	3.28833	3.72941
ZIC2	3.60082	0.859519	3.17043	0.406485	0.417332	2.62927	0.050719	5.31126	0.909266	2.93	1.15192	0.700465	2.37303	0.000377771	0.208924	3.90475	0.0483769	4.57225	2.4587	1.6931	3.16257	1.78102	3.12547	2.77294	0.0192817	0.860959	0.104082	2.73207	1.41795	0.957702	2.92476	2.96116	0.51335	0.126352	0.109274	2.98017	1.52772	3.5158	4.33045	3.77704	0.404775	3.40204	2.90413	0.334649	3.72	3.74695	0.020792	3.24257	2.87547
LCP2	0	0.166656	0.0348367	0.137186	0.0237596	0.0903072	0.000188885	0.0187526	0.000188885	0	0	0.0461992	0.0339221	0.000377771	0	0.050719	0.0553621	0.134897	0.0458493	0.159041	0.267403	0.150953	0.0239448	0.000377771	0	0.0465625	0.185995	0.00396101	0.206869	0.0834427	0.146251	0.0572406	0.103056	0	0.00696654	0.0764045	0.0649752	0.0803895	0	0.124305	0.0889187	0	0.0816765	0.0267869	0.0696217	0.118657	0.020792	0.283197	0.0198659
TRIT1	4.09443	4.6066	4.75743	4.58542	4.31088	3.99971	4.25208	4.07221	4.5364	5.00769	4.16927	4.76396	4.29029	5.04993	3.9589	4.16369	4.53143	4.44253	4.5525	5.10046	4.61754	5.0313	4.4945	4.44091	4.5379	4.43221	4.05651	3.9248	5.05655	4.18751	4.98147	4.73898	4.955	4.83549	5.36186	4.35754	4.86047	4.65858	4.18408	5.12871	3.08631	4.75026	3.92769	4.18994	4.64502	3.63748	4.86975	3.43058	4.54316
ADRB1	0.101494	0.370727	0.00602397	0.70986	0.119295	0.0144595	0.235278	0.73793	1.36429	0.588797	0.998345	0	0.0339221	1.24161	0.13484	1.11047	1.07784	0.400823	0.614828	0.408579	0.29205	0.01949	0.51687	1.6756	1.42497	0.214594	0.611633	0.139537	0.620924	0.188308	0.613266	0.0572406	0.53811	0.0952476	0.479583	0.0345943	0.34777	0.270865	0.316778	0.0618443	0.803889	0.445786	0.00602397	0.123117	0.932468	0.315082	0.188308	0	0.805727
GUCA2B	0.184473	0	0	1.60714	0	0.943966	0.386794	0	0.240921	0	0	0.0786677	0	0.000377771	1.02648	8.37249	0.252674	0	0	0.000566656	0.648594	0	0	0.125756	0	0.15579	0.906569	0.0764045	0.160753	0	0	0.365585	0.0107148	0.166329	0	0	0	0.0434914	0	0.000275149	0.48847	0.205903	0.116769	0.545802	0	0	0.0900508	0	0.40926
CUL7	2.9231	3.75592	3.24812	3.87724	3.6913	3.7477	3.69324	2.76082	2.89583	3.6782	3.89204	4.1786	2.61591	3.57565	4.0076	3.50496	4.80809	4.43366	2.99057	4.66777	2.85315	2.45999	3.69739	2.65002	3.29241	3.47474	3.12631	4.40363	4.64342	3.06217	3.79959	3.43884	4.57646	4.18553	4.55385	5.38236	2.97037	3.28275	4.13127	2.49942	4.18284	3.39079	3.82425	3.97682	3.01768	3.59048	3.88993	4.13613	2.927
CTNNA1	7.47754	7.96677	7.60888	7.6136	8.06978	8.06535	7.07394	3.92056	6.55123	7.23553	7.81714	7.67167	8.02658	6.74038	7.77569	6.22842	7.76079	7.72944	8.10682	5.79506	7.33363	7.35593	6.75226	7.44223	7.67654	8.21067	6.61103	7.64858	7.13004	8.1474	4.55345	7.57066	8.04417	7.35794	4.12705	7.44632	7.76079	7.7241	7.34365	7.40293	7.33535	7.87551	8.38872	7.49639	8.13969	7.60363	7.56585	6.89153	7.15542
PHKA2	3.53883	3.96559	3.71341	4.11166	4.06841	2.28937	3.78952	2.52887	4.07943	3.44859	2.78251	2.80579	3.17571	3.00459	4.10855	3.99281	3.65449	4.58717	2.83609	3.98185	2.83485	3.62303	3.58118	3.19543	5.02228	4.70739	4.13766	4.40792	3.09523	3.39842	3.16768	3.76762	3.68298	4.04558	3.41175	3.61437	3.51353	4.45949	3.78052	4.33949	3.36825	3.35035	3.81879	4.14045	3.48281	4.14534	4.19928	3.138	3.63314
CNTLN	0.532821	1.4838	1.18018	0.424031	0.958856	1.08142	0.634814	1.8368	1.4253	1.94446	0.640194	0.111417	1.75353	3.69637	1.64917	2.02582	0.0553621	0.151438	2.18398	3.15518	0.0529354	1.0596	3.21719	0.0452037	2.26772	0.178108	0.993609	0.0552409	1.40682	1.96998	0	0.0160686	0.130484	0.222223	2.66167	0.0108114	1.60599	1.44212	0.244875	0.0483769	0.454539	0.12051	0.0923578	1.65699	2.1221	0.0978617	1.16272	2.179	0.379732
EPHA3	0.020792	0.029495	0.00602397	0	0.0237596	0.0144595	0.0341038	0.00715542	0.000188885	0.0191285	0	0.0142743	0.0583226	0.000377771	0.0097796	3.12831	0.00377212	0.0293061	0	0.202508	0.0259861	0	0.0480118	0.000377771	0	0	0.0574258	0.0118426	0	0	0.0541604	0.0160686	0.000566656	1.89559	0.0510876	0.12051	0.686778	0.00602397	0.0396175	0.10527	0.00602397	0.0285688	0.00602397	0.01015	0.0216337	0.0866073	0.0397941	0.0259861	0
HSPA5	7.92192	8.1816	9.72877	7.66912	8.33091	8.27892	7.97648	8.58785	7.39856	8.67539	8.13969	8.1816	9.47467	9.16456	8.36798	8.2204	9.02087	8.23431	8.21569	7.16574	7.6752	7.89267	8.94655	7.79003	7.71514	8.2204	8.05822	8.36288	8.46587	8.01611	7.85109	8.65513	9.07651	8.25093	8.32607	7.7349	7.96371	8.53713	7.83024	7.56085	8.39399	8.53713	7.81111	8.24373	7.66144	8.17777	7.74878	8.14317	7.57431
DSG2	5.81383	5.97676	6.43199	4.87172	4.9864	7.2289	5.75044	6.49671	5.32342	6.24814	6.17214	6.23227	6.44046	4.41808	5.14314	5.54175	5.3913	6.99347	6.17273	4.00914	6.27627	4.07298	6.33865	7.1331	7.21635	6.51231	4.75507	5.95964	7.19567	5.17616	6.11893	6.59076	6.53292	5.61584	7.03797	6.49972	5.87367	6.68943	7.18651	6.1499	6.151	6.86629	6.4447	4.69839	6.38053	5.96311	6.42423	2.50929	6.13858
GEMIN8	4.20095	2.16682	2.78788	4.0432	2.47132	3.93323	4.93242	3.78259	4.59623	2.92871	3.52339	4.21156	3.65423	4.13924	1.99824	3.31836	3.38676	3.34972	2.81207	3.06165	3.37961	3.31441	2.79091	3.95074	3.59028	4.24234	4.65535	4.17203	2.9579	2.52772	3.3589	3.42857	2.96548	2.63382	3.43744	3.4221	2.27547	5.08575	3.29241	3.58699	3.83385	4.15245	3.71368	2.06791	2.15403	4.34082	3.48424	3.08235	3.24063
OFD1	3.74675	4.0732	2.46023	3.61972	4.9574	3.62219	4.54886	3.54416	4.70619	2.70198	3.83827	4.5284	4.02	4.22203	3.57951	3.50496	3.60098	4.28628	2.94065	3.39624	3.09485	3.79541	2.75519	3.74338	4.19983	4.49857	4.38088	5.05008	3.25375	3.58882	3.69219	4.23213	4.05632	2.94404	3.11028	3.65884	3.47875	4.08478	4.71524	4.1303	3.1988	3.55828	4.50262	3.62897	3.4188	4.70338	3.32712	1.69459	4.15726
GPM6B	0.553365	0.788111	0.696474	0.490821	0.624384	0.649767	0.331536	0.346949	1.05477	0.799504	2.05962	0.399066	0.742456	2.20573	0.801281	0.794585	0.381392	1.1469	0.137945	1.32282	0.360997	0.208549	0.854622	0.178206	1.24007	1.2348	0.941707	0.404668	0.0892198	0.283296	0.660117	0.608605	0.154251	0.0952476	1.09585	0.969182	1.06223	0.734679	0.662003	0.476443	0.216414	0.715445	1.08279	0.255588	0.490821	0.726717	0.710024	0.188308	1.42464
MAGEC2	0.144937	0	0.245983	0.0298584	0.129146	0.277852	0.050719	0.494681	0.000188885	0.0344149	0.0171582	0.814269	0.0749498	1.72072	0.0097796	0.743158	0.068715	0.0293061	0.0342091	0.116464	2.25882	1.20659	0.0698034	0.000377771	0.0515328	0.0465625	0.000566656	0.354183	0.0691408	0.188308	0.0763899	0.0572406	5.87873	1.33353	0	0.0231127	0.0355717	0.0556062	0.808224	0.0820493	0.0331917	0.0775266	0.0583226	0.0816765	0.188308	0.118657	0.0397941	1.77765	0.496471
PREX2	0	0.0146465	0	0	0	0	0.000188885	0	0.000188885	0	1.05721	0.0142743	0	0.000377771	0	0.0361242	0.000755542	0.0136204	0.00527029	0.000566656	0	0	0	0.000377771	0	0	0.000566656	0	0	0.0195552	0.0287523	0	0.0634264	0	0	0.248232	0.0177193	0	0.021542	0.000275149	0	0	0.00602397	0.00377212	0	0.0344437	0	0	0
WDR37	2.89205	2.96979	2.39996	2.78113	2.57918	2.46933	1.97182	2.25271	2.52418	2.54657	1.378	2.56953	2.55702	3.08989	3.04795	3.30413	3.19607	2.68051	2.55682	3.82123	2.81441	1.69341	2.58462	2.34677	2.93277	2.92727	2.41269	2.69498	2.93887	3.08807	2.43745	2.94148	2.65361	2.68031	2.83609	2.20534	1.61894	2.83046	2.16852	2.38261	2.61245	2.56896	2.75996	2.84756	2.38554	2.74794	2.63414	3.3356	2.1847
YTHDC2	3.0323	4.05149	3.49664	3.2626	2.98061	2.84313	2.52644	2.95968	3.10938	3.87433	2.64276	3.19111	3.6736	1.9386	3.13603	3.21486	2.69126	2.81785	3.05948	3.23015	2.30416	3.33081	3.72941	1.76002	4.51754	3.67671	1.88703	1.93543	2.61384	4.08014	3.04548	3.73012	2.88513	2.40165	3.37804	4.02818	3.6243	3.54988	2.67927	2.30755	2.52666	4.08062	3.57137	2.88463	4.40068	3.52052	3.65763	2.51331	3.38796
CTPS2	3.64914	3.20694	3.58098	3.23262	3.87873	3.19129	4.66958	3.16237	4.44555	2.87511	3.43957	3.56309	3.47512	4.30367	3.63261	4.30221	3.71507	3.36045	2.76613	3.09423	3.09914	3.84674	3.53532	4.09869	3.43766	4.50898	5.14155	3.23287	3.9693	2.70052	3.94456	3.95208	3.21812	3.20151	3.38267	3.50363	2.60805	2.88424	3.20753	3.30768	4.14607	2.80382	3.80096	3.28633	3.26043	4.34491	3.51103	3.24063	4.13319
ATP6V1H	5.04746	5.27048	4.74078	4.58998	4.59563	5.0313	5.30122	4.23361	4.93769	4.86603	3.8745	4.76065	3.65782	5.35052	5.05976	4.58602	4.24209	4.87079	4.6632	4.72561	4.97841	4.7934	4.78113	4.64153	4.21083	4.46579	5.64778	4.94353	4.13085	4.89022	4.31671	4.23381	4.45104	4.19856	4.11948	4.71578	4.92932	4.2768	4.84293	5.8702	3.77264	4.29029	4.55345	5.10007	4.46397	5.64447	4.24427	5.96454	5.32702
POLR2B	5.57709	6.08312	5.77438	5.8564	4.39498	5.65746	5.45484	5.71755	5.29232	6.60886	5.35664	5.38071	5.64209	5.67556	6.18803	6.3123	5.14969	5.3794	6.04688	6.12378	5.14793	5.49254	5.47146	5.42252	6.41928	5.56797	5.05415	5.84184	4.97093	5.37318	5.7584	5.57426	5.89283	5.56667	6.44346	6.69803	5.64075	6.00127	5.78214	4.86719	5.73877	5.83323	5.70031	5.85528	6.1863	5.38814	6.48348	4.93268	5.4351
FAM214A	2.77422	2.31526	2.77676	3.14959	2.77584	2.87632	3.01802	1.88855	3.4221	1.49798	6.26289	2.98061	4.3763	4.79299	1.72216	3.80936	2.39279	3.77144	2.50219	2.95398	4.36394	1.40492	2.30872	3.17335	3.03451	3.43513	3.82838	3.50184	3.48118	2.40901	2.67818	2.28097	2.6441	2.41793	2.82186	2.62422	3.55364	2.94534	2.76358	2.27304	1.90966	2.52141	3.19644	2.61358	2.63152	3.18586	2.60092	1.54212	3.03558
ARAP2	1.58592	3.79069	1.14324	2.34784	2.32732	2.96484	2.51748	1.84368	1.79701	2.57369	2.74819	2.5834	3.16449	0.504772	1.43982	1.08371	2.08543	1.79343	2.78644	2.32799	2.32526	1.10037	2.49684	1.96578	2.48413	2.11173	1.83159	3.13468	0.293064	2.75291	2.38623	2.13006	0.935555	2.41793	2.81817	0.530612	2.4956	2.20495	2.00625	3.16716	1.17599	3.07428	3.02085	1.13746	1.15231	1.6756	2.32659	0.368697	2.31414
TPR	4.56951	5.8864	4.3107	4.85444	5.13461	4.05171	5.15268	3.98866	5.58628	5.27861	5.11736	4.65745	4.87079	4.63394	5.71682	4.95807	5.28112	5.65345	4.93769	4.88708	5.09787	4.54478	4.92721	5.3626	4.80488	4.81258	5.48338	4.63922	4.14062	5.76058	5.37146	5.11156	5.22337	4.66125	6.29368	5.92279	4.53121	5.13079	5.2299	4.56309	4.6394	5.73014	4.95522	5.41289	5.41041	5.62596	5.00698	3.98886	4.94608
CP	0.164122	0.195756	0.119379	0.967111	0.16699	0.234616	0.067659	0.542925	0.000188885	0.171943	6.6016	0.145344	0.121361	0.334096	1.02648	1.05772	0.221289	0.302558	0.145636	0.116464	0.267403	0.133498	0.252978	0.000377771	0.145551	0.0734162	0.000566656	0.270929	0.570183	0.0298584	0.410241	0.257056	0.0834427	0.250353	0.0598451	0.207335	0.0432836	0.14217	0.292326	0.819238	0.0626777	0.09857	0.257056	0.835078	0.0341038	0.431767	0.188308	0.283197	0.0640953
KATNIP	3.47146	3.10962	3.15026	3.55461	3.12032	3.23593	2.99137	2.99384	2.47271	3.1007	2.54978	3.34306	3.49553	3.12677	2.82966	2.85428	3.70795	3.98039	3.30768	2.79177	3.36387	3.31662	2.8951	2.5417	3.20151	4.07573	1.98043	3.76846	3.60774	3.60939	3.47308	3.32548	4.2435	3.20358	3.95724	3.22786	3.64568	3.35136	2.72715	2.39528	3.00591	3.77216	3.75802	2.77007	3.07677	3.42537	2.96008	2.9916	1.74526
DTNBP1	4.21449	3.23716	3.88194	3.50363	3.93091	4.07635	4.53308	4.16389	4.2908	3.8586	3.62131	3.70795	3.6421	4.71807	3.69113	4.48221	4.48256	4.34115	3.1726	3.76646	4.57061	4.02408	4.0627	3.95593	3.90616	4.21821	4.76194	3.63014	3.41059	4.22401	3.33019	4.15566	4.46724	3.85459	4.00271	3.78386	2.5439	3.68321	4.47146	4.7585	4.03068	3.86488	3.1325	3.7315	3.13295	4.84484	4.42567	4.23342	3.75212
XK	2.97947	2.58493	0.960047	1.93161	2.45925	3.17369	3.81386	1.82161	2.41269	1.61212	0.235756	1.27697	2.99511	4.54147	0.259063	3.06953	1.83067	2.52513	2.7576	1.41087	3.08532	0.504772	3.08807	3.60082	2.78521	0.911666	3.94605	0.559415	2.82186	2.28388	2.99511	3.45419	1.11795	1.23061	2.31726	0.0231127	0.95157	2.36087	2.84595	2.37606	3.66843	2.56896	3.02289	0.561812	2.5182	1.60353	1.9865	0.0259861	3.47412
ANO2	0.205078	0.123651	0	0	3.40955	0.395154	0.000188885	0.517293	0.0398058	0.238695	0.0678442	0.193588	0	0.31313	0.0097796	0.0118319	0.0553621	0.0136204	0.0237596	0.000566656	0	2.87286	0.0480118	0.125756	0	1.94967	0.185995	0.0335587	0	1.90279	0.121844	0.188308	0.0899693	0.0122185	0.0239448	0.150692	0.22535	0.202731	0.0396175	0.0820493	0.1688	0	0.655634	0.207335	0.101154	0	0.292602	0.283197	0
C12orf4	3.14771	2.89888	2.63359	3.12654	3.7798	3.02256	2.7242	2.53131	3.15002	3.70834	4.33863	2.54115	2.84336	4.27804	4.16876	3.76048	3.15268	2.72945	2.60531	4.50114	3.27058	3.80526	4.00453	3.67907	2.99228	2.66509	2.82485	2.12574	2.66509	3.72236	2.50129	3.80505	3.32881	2.62256	2.40555	3.02974	3.56642	2.25146	3.15074	2.93753	1.944	2.82568	3.69529	3.66444	2.94733	1.59508	2.55916	2.64036	3.41741
SCML1	3.87873	3.3065	3.1451	3.73287	4.44808	2.20495	4.54062	1.94235	4.50687	2.13592	2.25419	4.45128	2.33884	3.58976	3.94416	4.62283	2.84195	3.2997	3.17695	4.3033	3.13963	4.55968	3.55803	3.59404	3.3216	4.22951	4.10678	4.62628	1.8256	2.77584	2.92476	4.02279	1.43519	2.53218	0.0769315	3.11459	2.66668	3.33178	3.40144	4.50202	4.09698	3.07677	3.57456	3.74283	3.24667	5.28166	3.50743	3.14235	4.5255
WWC3	2.5996	4.10139	2.44171	1.17322	3.56088	3.19476	3.9601	0.487213	3.05579	1.91057	3.52134	3.67384	2.26804	2.92974	3.23652	3.28658	3.78386	1.30714	3.91149	0.159041	2.57687	2.39796	3.16493	3.26424	2.20985	2.82485	3.58726	2.97364	1.8359	3.26593	0.0763899	3.03896	3.84102	3.15095	2.6897	4.00878	2.56555	1.66538	1.90645	2.08577	3.68598	2.3073	2.72639	2.89751	1.95676	2.26184	1.96767	3.58434	2.85825
ARHGAP6	0.020792	0.0239448	0.599512	0.29422	0.0237596	0	1.05143	0.0187526	0.488698	0.0191285	0.0458493	0.660485	0	2.08863	1.11264	1.68289	0.331059	0	0.0142743	0.159041	0.664693	0.01949	0.0698034	0.000377771	0.0515328	0.302883	0.378341	0.974751	3.30204	0.0742909	2.11466	0.0572406	0.215574	0.296396	0.109274	0.0345943	0.0432836	0.0170637	1.10649	0.0355717	1.87883	0	1.94565	0.572469	0.470618	0.0237596	2.83755	1.14389	0.298045
FAM184B	0.0403363	0	0.0465625	0.0298584	0.0237596	0	0.000188885	0.0187526	0.000188885	0.0509632	0.0322685	0.411541	0	0.000377771	0	0	0.000755542	0.0293061	0	0.0683075	0.0259861	0	0	0.0719421	0	0.0097796	0.000566656	0.00396101	0.0331917	0.0097796	0.673117	0.077013	0.000566656	0.00396101	0.0430965	0.0231127	0.00706098	0.0289357	0.149599	0.000275149	0.871715	0.0285688	0.368968	0	0.388527	0.186536	0.020792	0	0.0640953
MAP4	5.55473	5.37346	6.20543	5.70965	6.00308	5.39813	4.56806	6.36999	5.20033	6.4367	5.86166	5.68579	6.31022	4.53181	6.25125	5.87567	6.25587	5.58922	6.42423	4.46894	5.91067	4.83916	6.34251	5.11964	6.80876	6.42325	5.6365	5.8376	4.94759	6.17367	6.00805	5.83619	5.41117	6.17818	5.81625	6.24294	5.3968	6.1746	6.40946	5.21619	5.95428	5.47781	5.74135	5.91496	5.952	4.62301	6.15417	6.67124	5.68485
GOPC	3.43161	3.28975	3.91263	3.66569	3.55803	3.59941	3.98685	3.52387	4.03565	4.3126	3.77631	4.22729	3.55689	3.67162	4.30513	4.86116	4.91097	4.29934	3.03896	3.70673	4.14373	3.53512	4.05232	3.7202	4.37243	3.60903	3.97612	4.08269	4.65261	3.83331	3.78282	4.14572	4.48885	3.73386	3.7533	3.93616	3.86976	3.84066	4.20535	3.83073	3.50743	3.52619	3.55001	4.08202	3.60606	3.87046	4.29917	3.40623	3.98224
ROS1	0.0802678	0.0107148	0.00602397	0.0298584	0.00583509	0.0144595	0.000188885	0	0.000188885	0	0.188308	0.0142743	0.0339221	0.000377771	0.0097796	0.0361242	0.000755542	0	0	0.000566656	0.0259861	0.01949	0.0239448	0.000377771	0	0	0.000566656	0	0.049618	0	0.0287523	0	0.000566656	0	0	0	0.0583226	0	0	0.124305	1.63402	0	0.0150188	0	0	0.0344437	0.020792	0	0.0198659
USP28	3.83569	5.18262	4.47997	4.41248	5.08436	2.92476	3.58479	2.1524	3.58842	3.99119	3.8877	3.8184	3.68782	2.1758	5.13101	3.07726	4.10758	2.81441	3.66751	4.2753	3.27058	4.323	4.40928	4.6445	4.53181	3.7613	2.99711	3.27928	3.36548	4.13706	3.2748	4.18169	5.1637	3.44799	3.98169	4.02279	4.84886	3.5733	4.54924	3.51086	3.70348	3.89878	3.51557	4.85444	4.22401	3.32881	4.13908	3.94025	3.20694
HDAC9	0.0802678	0.498891	0.0765339	0.259363	4.05669	2.30246	2.33289	0.208068	1.75544	0.862496	4.56212	0.603955	0.261015	2.0285	0.699465	0.387516	1.54506	0.27485	2.84195	4.1622	0.157246	0.821391	0.296412	2.70164	0.74333	0.675291	0.405055	2.68176	1.07218	4.99381	0.743479	2.4362	0.0499052	3.71883	1.73881	4.00195	0.958488	0.10636	0.179701	1.06403	1.5954	0.778626	0.868244	1.60741	2.5538	0.224261	0.0735322	4.90925	1.47461
TSPAN17	5.07924	5.50205	5.02938	4.3914	5.43039	4.72835	4.40223	5.45456	4.90763	5.08663	5.12022	4.3035	5.0374	3.64758	3.41175	3.75255	3.90978	4.61222	4.83772	5.42926	4.6919	4.99424	4.40203	5.2675	5.0723	4.93702	4.10855	4.45511	3.62016	4.88889	4.68571	4.72912	4.17244	4.51264	5.28942	5.26651	5.0723	4.29934	4.3033	4.86116	4.68109	5.34744	3.86749	3.46538	5.22061	4.40409	4.9574	5.41995	3.57349
NOP16	6.47565	6.01585	6.08385	6.20701	6.35842	6.41416	6.94675	6.63081	7.07074	6.83807	5.48864	6.40709	5.64712	5.96311	6.20543	6.12052	5.45323	6.50821	6.36683	7.31381	6.91688	7.01319	6.4447	6.47463	6.06431	6.91123	7.44632	6.14749	4.773	6.34457	6.05119	6.69864	5.74313	6.20209	6.38342	6.35539	6.78574	6.50821	6.16705	6.95998	6.13029	7.18338	6.21511	6.11149	7.10279	6.39817	6.32308	5.51734	6.76369
CC2D2A	0.633616	3.451	0.223781	1.99522	1.81074	1.2939	2.38623	2.08499	2.09114	3.24152	3.97262	1.76903	1.93372	0.870054	2.64036	4.12348	2.50692	2.08225	2.44933	3.36475	1.33353	2.83795	2.39124	3.13911	1.79943	1.36114	2.74212	3.11349	0.507756	2.7064	2.66438	2.42309	2.21554	3.3825	1.35619	2.91173	3.33129	0.888871	2.4308	3.41933	1.79185	0.6299	3.16106	2.39164	0.715718	0.692953	1.29535	4.79523	3.38796
RRM2B	2.85405	2.87657	2.17227	2.74053	2.31444	4.35455	2.76753	3.7798	2.88035	4.62408	3.83827	2.94326	2.82876	3.80308	2.54583	3.05898	2.16852	2.55084	2.52972	4.82323	2.61747	3.61561	3.68709	2.15665	3.42057	2.25732	3.9174	2.94665	2.81344	2.66927	3.11279	2.84428	2.76248	3.01373	3.17022	3.74161	3.1828	3.05563	3.07064	3.58862	1.31295	3.52513	2.61812	2.37227	3.23372	2.88204	2.62784	4.52334	2.69152
ZNF800	3.24861	3.0937	3.01298	3.05168	2.7095	2.97336	3.6565	3.15142	3.5347	3.61912	3.24698	3.47186	3.88175	4.03547	2.98445	3.42272	2.73045	3.35865	3.7206	4.07424	3.59546	3.05971	3.28611	3.46222	3.59211	3.49553	3.65275	3.31632	2.8951	2.82258	3.51937	3.26518	2.36087	2.67571	2.88624	2.95141	2.68151	3.23226	3.52998	3.34656	2.94098	3.65156	3.22619	2.36144	3.70809	3.39889	2.60561	2.63447	3.3508
TNFRSF17	0	0.129172	0	0	0.0975406	0.110901	0.000188885	0.104446	0.000188885	0.0834427	0	0.161824	0.164204	0.000377771	0.13484	0.0802678	0.068715	0.167599	0.0458493	0.408579	0.0779687	0.169927	0.0698034	0.000377771	0	0	0.000566656	0.0335587	0.316491	0.0966418	0.121844	0	0.0499052	0.0222706	0.0430965	0.0345943	0.0432836	0.0170637	0	0.283296	0.0889187	0	0.165646	0.0191285	0.0802678	0.395505	0	0.283197	0
SNX29	1.39346	1.22788	0.966129	1.75577	0.844104	1.43634	1.2906	0.958488	0.942238	1.30957	1.1934	2.22514	1.87041	3.78885	0.857842	2.21991	0.534453	1.0339	1.40409	1.55494	1.48136	1.04696	1.86446	1.22672	1.22672	1.44891	0.954071	1.21239	2.29268	1.58851	1.23297	1.05563	2.43023	1.73836	1.54012	1.61007	1.95316	1.11264	0.817442	1.37864	1.44669	1.48809	2.21529	0.941707	1.16475	1.45689	1.26086	2.49447	0.819756
LMO3	0.223697	0.029495	0.14499	0.32934	0.00583509	0.248067	0.235278	0.197151	0.184155	0.115014	6.45074	0.029495	0.0859024	0.000377771	0.0467424	0.824805	0.0483769	0.27485	0.0458493	0.371156	0.664693	0	0.229002	0.000377771	0.228527	0.0097796	0.185995	0.0764045	0.233972	0.176893	0.503977	0.257056	0.0566494	0.348289	0.744105	0.709805	0.0703906	0.154157	0.270994	1.06403	0.24028	0.227639	0.843007	0.0545237	0.0903072	0.0866073	0.123551	0	0.103231
MRPS10	4.74707	4.98191	5.05465	5.04993	4.7679	5.31396	5.06081	5.08025	5.31933	5.76392	4.77189	5.463	4.77127	5.14364	5.00841	4.92376	4.77823	5.34448	4.0508	5.43039	5.44093	5.28729	5.00293	5.48804	4.22165	4.88204	5.15884	5.78285	4.78821	5.41589	4.2129	4.84082	4.89043	5.28326	4.98844	4.34945	4.56095	5.16615	5.17596	5.66349	5.02372	4.90217	5.13631	4.86789	4.87608	5.67246	5.12047	4.90234	5.17777
GUCA1A	0	0.0239448	0	0	0.0237596	0	0.000188885	0.00715542	0.000188885	0.186126	0	0.0786677	0.0920497	0.000377771	0.021542	0.0118319	0.013526	0	0.00527029	0.159041	0	0	0.161001	0.000377771	0.0515328	0.0097796	0.0574258	0.00396101	0.0153929	0	0.0541604	0.0160686	0.0107148	0.00396101	0.0430965	0	0	0.0289357	0	0.000275149	0	0	0	0	0.0097796	0	0	0	0.0198659
RSF1	3.22154	5.06425	4.0072	4.31805	5.31673	3.82176	2.92935	4.37892	2.66063	4.3539	3.54237	3.52754	4.36765	3.31062	5.30864	4.20261	4.65384	3.91041	4.16442	4.22053	3.32459	4.19492	4.5649	3.59155	4.1057	3.91562	2.51542	4.10234	4.15461	4.50898	4.22832	3.99866	4.2213	3.75823	3.89878	4.82301	4.31954	3.7315	3.99176	3.22434	3.93845	3.66166	3.84306	4.31478	3.95724	3.40223	3.52115	3.39427	2.84875
VPS13D	3.25477	4.28983	3.15168	3.18921	3.35121	3.77829	3.06265	3.22154	3.35107	3.6666	4.01478	3.76746	4.21603	3.53491	3.17176	3.33462	4.04103	3.27716	3.6056	2.81582	3.70692	2.88578	3.17318	3.36718	4.10251	3.22013	2.46252	3.19802	3.98374	3.06344	3.1431	3.08671	3.5457	2.8221	3.91903	3.4068	3.62579	3.45152	3.09485	3.26673	2.96224	3.65156	3.00037	2.88331	3.4864	2.87475	3.74298	3.16876	2.84195
CELF2	3.51782	1.37345	0.43832	0.178026	3.50867	3.21222	1.51739	3.29351	2.33733	0.115014	1.473	0.062069	1.19936	2.57546	0.0467424	0.0955927	0.311378	0.20072	0.111888	0.000566656	0.0529354	0.189592	2.03737	0.61266	0.129343	3.26221	3.16257	0.259167	0.144239	2.58245	0.09857	2.04629	0.0499052	0.104935	3.01373	4.84522	0.801016	2.07476	2.67341	2.69951	0.0889187	3.61507	0.0923578	0.0980433	0.653747	0.734456	1.6392	1.62525	0.103231
FAM120A	6.31453	6.15709	6.20745	6.46421	6.20005	6.11585	5.9221	6.44544	6.48473	6.13941	5.44895	6.65086	6.49566	5.29882	4.62648	6.02677	6.00345	6.42974	6.00877	5.96171	6.47179	5.22789	6.54199	6.26466	6.88444	6.75607	5.62499	5.9213	5.1983	6.8391	5.77515	5.61184	4.93684	6.11253	6.61103	5.22527	6.26748	6.5236	6.51562	6.37561	6.03732	6.74279	6.30496	4.46851	6.28344	5.76515	6.51124	5.44822	5.40312
R3HDM1	4.80601	4.54671	5.2875	4.716	3.65904	4.29672	4.11205	5.05043	4.31459	5.05704	3.28658	4.89403	4.54016	4.37995	4.38784	5.10814	4.56971	4.2768	4.72178	3.81541	4.49739	4.03244	5.22845	4.59586	4.66232	4.72954	4.2805	3.83349	4.06532	4.33882	4.31831	3.83199	4.88573	4.18241	5.27538	4.76718	4.10678	4.74618	4.88945	4.57124	4.26647	4.47955	4.28728	3.86931	4.29672	4.18933	4.67549	4.39392	4.22152
COL9A2	0.123551	1.10234	0.762209	0.137186	0.33485	1.58245	2.94187	0.849927	0.000188885	1.37641	0.875235	0.029495	0.0259861	0.0414847	0.09857	0.76639	1.51709	1.57996	0.154454	0.290032	0.648594	0.442126	0.204977	0.368832	0.0192817	0.950942	1.06866	0.108267	0.206869	1.09208	1.38167	0.523328	1.49052	1.02725	1.53233	0.417147	0.15659	0.690513	0.270994	0.498497	0.454539	0.245087	0.553039	0.315861	0.0802678	0.160066	0.221289	0.208705	0.254356
KITLG	2.78451	3.3235	1.68348	4.23287	4.7113	4.57061	3.01802	4.81979	2.52418	7.79338	5.09905	2.60386	1.69151	0.481367	6.63427	4.07451	6.15275	0.664582	7.37404	2.2521	3.22928	0.558956	3.36387	3.48424	2.761	2.49969	2.45346	2.75615	0.679685	5.39014	3.79199	5.02207	0.351846	3.36141	4.29452	7.92501	3.54909	4.42161	3.79319	3.54777	3.54551	4.83459	4.58062	6.0341	4.77364	2.4008	4.02121	2.32027	2.44769
ERCC8	3.03558	3.22254	3.61994	3.39866	2.15544	2.7858	3.1252	2.85685	3.55327	3.83135	3.68104	2.93084	3.48772	2.97485	3.63728	3.78672	3.00054	3.48183	3.24039	4.12888	2.95055	3.52187	3.6913	3.98411	2.82594	2.87632	3.72899	3.01421	2.47797	3.92837	3.07897	3.01581	3.03416	2.56167	3.11802	3.14771	3.96234	3.2296	2.65002	3.28763	3.52968	3.4362	2.9545	3.40242	3.7292	3.3002	3.16321	2.5963	3.84903
ADAMTS6	0.020792	0.0458493	0.024988	3.68126	1.8349	0	0.144937	0.0576501	0.0749498	0.295962	0.109296	0.0142743	0.0465625	0.538942	0.0467424	1.92033	0.135037	1.55328	0.0142743	2.19551	0.130211	0.0802678	0.0239448	0.09857	0.365961	0.0097796	0.104082	0.108267	1.49131	0.796959	0.490629	0.0160686	0.435765	0.296396	0.182294	3.79146	0.108799	0.0682449	0.0888386	0.177322	0.205234	0.0775266	0.0150188	0.248198	0.141055	0.395505	0.140147	2.39832	0.341763
H6PD	2.74716	3.34637	2.0249	2.72148	3.36769	2.9221	2.81224	3.17223	2.52052	1.76903	3.0495	2.99596	3.40419	1.68059	2.01178	2.9026	4.1684	2.97869	3.64039	1.35962	3.38862	1.94945	3.06869	3.10149	3.40732	3.45218	2.19728	3.54812	3.41256	2.81045	1.62677	2.2674	3.39654	2.59509	3.76746	3.69849	3.57547	3.63922	3.23503	2.32224	3.10838	3.8148	3.90338	1.4253	3.11545	3.1299	2.65947	4.45358	2.08416
VAMP3	5.58467	5.85282	5.74409	5.84293	5.78777	5.9653	5.17723	4.96829	5.27403	5.99307	5.93657	5.20264	5.81224	5.35151	6.09035	5.40931	6.04299	5.04182	5.79836	5.35579	5.66319	5.79431	5.80491	5.47117	5.19662	5.19876	4.4286	5.36815	5.74473	5.72533	4.78897	4.81404	5.59091	5.26569	5.49794	5.16418	5.16224	5.45399	5.49999	5.80796	5.47665	5.78777	4.88662	5.78285	5.59294	4.84225	5.63883	6.23227	5.75911
PER3	1.72702	1.6532	0.468223	2.1171	0.613429	2.74334	0.625025	1.42235	0.824024	1.60314	1.52111	1.04288	1.17599	1.25768	3.3669	1.63597	1.00231	0.732755	3.05351	1.39599	1.25988	1.58806	1.71335	1.47258	1.20039	0.427491	0.611633	0.526951	2.1782	1.23034	1.09757	0.708054	1.69279	0.528386	1.89654	2.98639	1.71814	0.829988	0.686129	0.356035	1.64239	0.741219	1.70331	2.73335	2.03076	0.357635	1.36752	2.67052	0.379732
UTS2	0.593239	0	0.689573	0	0.157594	2.80791	0.000188885	1.45073	1.77622	0.968267	0.127542	0.539861	0.210933	0.371365	2.15577	0.294818	0.0631851	0.099588	0.154454	1.67652	0.130211	0	0.0698034	2.81539	0.655634	0.0465625	0.000566656	1.19271	0	0	0	0.0572406	0.855005	0.788987	0	0	0	1.97615	0.346389	0.000275149	0.470741	0.265397	0.199278	3.38057	0.168519	0	0.188308	0	0.0833896
TNFRSF9	0.442555	0.0198659	0.0348367	0.406485	0.500592	0.395154	0.0834427	0.0809779	0.0749498	0.0834427	0.47803	0.0142743	0	0.000377771	1.19394	0.050719	0.126951	0.117554	0.0763769	0.159041	0.130211	0.692438	0.204977	0.524974	0.0192817	0.0465625	0.000566656	0.0979525	0	0.344745	0	0.51152	0.419871	0.356569	0	0.0108114	0.00706098	0.0682449	0.258271	0.134604	0.0472101	0.0285688	0.664472	2.4554	0.0341038	0	0	3.05855	0.122925
EPN3	4.79545	3.61118	2.63937	3.91774	1.90828	3.67497	3.68253	4.95993	1.5333	2.74073	4.38166	3.15592	2.21721	0.220326	3.80219	0.418221	2.94979	2.89818	3.0223	0.664304	4.96876	0.099588	3.64973	3.1806	0.29587	2.53658	3.51153	0.582849	2.01546	2.90528	5.18409	3.47429	3.42666	3.95245	3.3953	0.520074	3.65156	3.93756	4.03688	3.30768	3.26943	3.73595	2.04131	4.12362	2.14539	3.66735	4.49577	0.067299	3.91023
LTBP1	3.57137	1.85652	0.933321	1.20734	1.20099	3.17369	0.986121	2.77735	3.86686	1.89596	3.88461	2.6305	1.9914	1.04486	4.21413	0.338083	3.83715	0.742985	0.593571	1.51651	1.9513	0.83544	2.46863	2.65545	2.83698	2.67786	1.87569	0.31483	4.46974	0.25343	3.06516	3.13355	3.9523	1.91969	2.32288	3.72698	2.36584	1.24494	2.65685	0.658131	3.6748	0.534641	0.52706	3.76225	2.9977	0.511145	2.78223	5.44201	3.33935
RCN1	5.35972	7.12495	7.99817	5.58755	7.31571	6.71325	7.72944	6.4065	4.88592	6.69415	6.92613	7.34158	6.8067	4.50114	6.86764	6.38772	7.38407	7.23474	7.19567	5.48307	4.37264	8.48037	7.03023	6.78688	5.11316	8.40503	6.32491	7.02195	6.06509	7.84124	6.9584	7.68237	8.48654	7.13004	7.06717	7.1331	5.84219	6.53139	6.64041	6.2357	5.91253	5.53117	7.55287	6.63427	6.99775	5.65926	6.54668	6.57172	6.36902
ELN	1.33073	0.532363	0.119379	0.754388	0.0144595	0.129766	0.949616	0.517293	0.184155	0	0.109296	1.45206	0.494873	0.286195	0	6.43095	0.104543	0.664582	0.00527029	0.000566656	0.104082	0.01949	0.0239448	0.505156	0.438268	0.993906	0.679685	0.187673	0	0.0528949	0.266515	0.440054	0.0499052	0.410376	0.182294	0.326443	0.0649752	0.362284	0.305445	0.576506	0.494681	0.338285	0.545388	0.130029	0.0467424	0.857842	0.0900508	0.126951	0.727979
RFC2	5.44845	5.10406	5.25989	5.64146	4.99551	4.65838	5.19901	5.72584	6.05598	6.06982	5.95307	5.16901	4.16484	6.49972	5.39192	6.32119	4.76284	4.28337	6.0252	5.85447	6.14262	6.54021	5.63128	5.84896	6.03571	4.61497	5.9513	4.91667	4.57339	5.54175	5.56911	5.7072	4.40167	5.658	5.64146	5.65297	5.51483	5.36628	5.76207	5.47488	5.48307	5.71755	4.95851	5.48992	5.82245	5.20655	5.3561	6.3718	6.01364
ARID1B	3.94302	4.64077	4.01409	4.39708	3.97299	4.13984	3.89652	4.2213	3.88274	3.99281	3.70728	4.64654	4.20073	4.01585	3.99686	4.17817	4.43425	4.03348	3.39215	3.72477	4.06056	3.208	4.17114	4.90696	4.91714	4.11456	3.3834	4.06166	4.91793	4.56136	4.579	4.62769	4.998	3.81286	5.12603	5.05579	3.80958	4.51246	4.25907	3.8392	3.82877	4.07943	4.42407	3.61781	4.45723	4.49537	4.79126	3.59754	3.37445
CLPTM1L	6.86245	6.38974	7.04457	7.34597	7.19396	6.63427	6.61025	6.86903	5.96759	7.04614	8.3827	6.33052	5.85582	8.0089	7.09755	6.83362	7.8332	7.20768	6.34987	6.49387	7.08811	7.47754	6.86245	6.46044	6.22478	5.84325	6.5236	5.85135	7.42443	6.88723	7.14882	6.4153	5.24836	8.17777	6.78445	8.98389	7.47567	6.71594	6.15893	7.0431	6.25548	6.88161	5.67654	6.46924	6.76559	6.57363	5.47005	6.10185	6.31652
NEDD4L	4.44438	4.37105	5.15137	5.40066	4.21902	4.97374	4.83459	5.57556	3.92462	4.28961	5.46328	4.93917	4.30367	4.7923	4.58521	3.5617	4.13787	5.57426	4.22326	3.08191	4.79817	4.75112	4.46397	4.21226	6.27669	3.92683	4.43817	4.63354	6.06394	4.02224	4.31178	4.08753	4.10525	4.42347	3.71528	3.48062	5.25561	4.96897	4.93482	4.5984	5.31592	4.48424	4.55472	4.86343	5	4.52709	5.2077	4.22951	4.83128
FOXP3	0.302883	0.129172	0.372112	0.743479	0.491735	0.442126	0.129347	0.140065	0.104446	0.12884	0.145456	0.127631	1.26673	0.115445	0.512726	0.897899	0.142709	0.20072	0.21911	1.19138	0.130211	0.189592	0.375079	0.151438	0.95079	0.166493	0.318346	0.12884	0.593903	0.0966418	0.0763899	0.149599	0.395866	0.0534194	0.299486	0.582706	0.0649752	0.315861	0.119987	0.000275149	0.283296	0.144239	0.152515	0.148039	0.250128	0	0.251571	0.126951	0.103231
PPP1R3F	1.69652	0.627146	0.379873	1.19976	2.13339	0.498214	1.88923	0.680474	0.652694	0.211979	0.640194	1.59508	1.98087	2.98921	1.18813	3.0973	0.695058	0.585534	1.83214	1.22094	0.547049	1.61864	0.80615	0.639165	1.56043	0.779457	0.431468	1.12211	1.60741	1.03516	0.928598	1.50709	1.29584	0.549389	1.05721	1.8019	1.09308	0.787524	0.346389	0.0820493	1.72521	0.691634	1.19078	0.843885	0.697591	0.195846	0.639693	1.59303	0.422796
HEXB	7.34799	7.16078	6.41416	6.33101	5.87567	7.12674	7.27356	6.82741	7.36781	6.3718	6.47463	7.99463	6.93906	6.83417	7.32368	6.37424	7.17114	7.61932	7.24786	6.20543	7.40481	6.66494	6.66908	7.6136	7.19567	7.16251	7.58455	7.52333	6.34728	7.20387	6.52499	6.84904	8.36798	6.81957	6.08385	8.54319	6.71097	6.92613	6.38258	7.47363	7.6977	7.45805	7.44223	7.49198	7.84482	7.49433	7.50796	7.14687	7.36963
PTCD2	2.81368	2.54316	2.83017	2.45602	2.15867	2.1744	2.25271	2.4587	2.71682	3.36475	1.78024	2.2318	2.51748	1.24804	2.98116	3.14275	2.13558	2.63414	2.99618	2.87266	2.9158	3.10051	3.16897	2.94208	2.52484	2.47243	2.87184	2.43726	1.45768	3.3081	2.18999	2.12146	2.11675	2.43508	2.17951	2.52575	3.11907	2.33652	2.08521	3.15981	2.41918	2.56896	2.11039	2.35476	2.72015	2.07911	2.31057	2.5996	3.50938
NEXMIF	0	0	0.0153929	0	0	0	0.000188885	0.00715542	0.000188885	0	0	0	0	0.12884	0	0	0	0	0	0.000566656	0	0	0	0.000377771	0.0192817	0	0.000566656	0	0	0	0	0	0	0	0	0	0.0583226	0	0	0.000275149	0	0	0	0	0	0	0	0	0
JKAMP	4.42737	5.71381	4.66455	4.12106	4.18205	4.87149	4.60992	4.66892	5.49397	5.68015	6.00127	4.18388	5.24968	5.36815	4.45235	5.21672	4.59732	4.10162	4.70451	6.09537	4.62093	5.02138	5.1087	5.26442	4.92204	4.35212	4.86116	4.9852	4.50792	5.0817	5.71682	4.96759	5.38677	4.17482	5.02682	5.14897	5.04851	4.70003	4.21862	4.66979	4.85553	4.5984	4.57727	4.71927	4.68443	4.14687	5.02162	4.8475	5.2077
DKK3	0.633616	1.07464	0.84014	0.275466	0.749862	0.368042	1.12522	0.503312	0.184155	0.461276	0.266316	0.551645	0.78561	1.90168	5.25989	3.43689	1.30312	0.215574	0.300806	0.692671	0.33739	3.80331	0.296412	0.22535	0.213648	0.543956	0.223357	0.342772	0.220326	0.718235	2.2318	0.379873	3.7704	3.25721	0.823208	1.02694	5.75654	0.270865	0.305445	0.895938	0.261315	0.245087	0.188747	5.32599	1.0156	4.06532	0.188308	9.09608	0.176893
ARHGEF5	4.55086	4.56332	3.66513	4.48478	4.92721	4.88616	4.89957	4.58913	4.2412	4.19856	3.79878	4.50552	4.84862	0.168645	4.03331	0.050719	4.29734	4.8004	4.88573	3.1404	4.90526	3.75743	4.66187	4.74303	5.03449	5.13333	3.76255	4.97	1.26056	4.31954	5.19775	4.49119	3.08829	4.75467	4.70398	0.107137	4.17093	4.19379	4.95851	4.37084	5.19639	4.92978	4.59389	3.81688	4.80913	3.83052	3.9728	0.188308	4.1057
NFE2L3	5.17924	4.65793	4.2364	4.84814	6.10319	5.16057	5.87637	3.44138	5.55232	4.99424	3.9589	6.48102	3.81424	6.97671	4.94832	3.33038	6.84048	5.43106	5.91783	2.91415	5.10669	7.53242	4.69692	5.6504	3.97529	6.04453	6.79117	4.25188	3.6396	5.85743	4.56951	6.15233	7.1188	6.33272	5.41967	3.73684	4.42879	5.1637	6.06065	5.38478	5.73552	5.1265	6.68478	5.23344	5.64613	5.19926	5.37989	0.188308	5.74922
MCUR1	3.26164	3.1776	3.47649	3.57951	3.89788	3.37166	3.86768	3.90856	5.24594	3.93381	3.6499	2.92167	3.90772	4.55537	4.6657	3.43906	4.74743	3.24788	2.68917	3.3216	3.81138	4.33176	3.89745	4.09004	3.79346	3.53072	5.0362	3.26902	3.11147	3.51086	3.92683	3.64003	4.09504	3.60302	2.99031	3.70934	2.14406	2.30077	3.73684	4.01966	3.91263	3.47186	3.70089	4.2595	3.28409	4.32372	3.16106	3.36454	4.62301
LIMA1	6.21986	5.65297	4.22793	6.4922	6.49772	7.33774	6.6409	5.35769	6.00948	5.82854	5.84497	5.05579	4.97438	5.36001	5.97326	5.80268	5.699	5.48095	5.48643	3.65372	5.6812	5.38628	5.2891	6.97495	4.29917	5.06785	5.68545	5.72533	2.278	6.78975	6.05852	6.39181	6.00415	5.42353	4.56453	1.75105	4.19437	6.39707	6.31502	6.59076	5.91783	6.30848	4.92867	5.85208	6.79933	5.53881	5.53851	4.92582	6.56944
LETMD1	5.9095	5.43934	5.69778	5.85282	5.3818	5.94683	5.30976	5.47175	5.8564	5.64321	5.00341	5.63748	6.55488	5.33175	5.75585	5.38208	5.78981	6.64634	5.20282	6.07926	5.82012	5.19901	5.01408	5.85582	6.77036	6.15191	5.1282	6.79933	5.80554	5.80554	5.79772	5.79106	5.36001	5.83144	5.91109	5.72533	6.30496	6.0732	6.63815	6.31453	5.68277	6.02174	6.28424	5.83619	6.82076	5.96595	6.05201	4.83027	6.10222
SLC4A8	1.15877	0.643985	0.411755	0.0530783	0.205903	0.570183	1.2906	0.839828	0.743628	0.54323	0.897899	0.966129	0.0583226	0.295287	2.8005	0.387516	0.97187	0.134897	2.15346	3.65176	1.22788	1.45822	1.5753	0.974527	0.199118	1.22094	1.2336	0.597431	0.049618	0.0423666	2.44027	1.39415	1.54231	1.37683	1.22353	0.530612	1.04696	0.496711	0.911666	1.35215	0.261315	0.935183	1.54378	2.84251	0.7721	1.24494	0.382954	2.39832	0.206066
LAMC3	0	0.0107148	0.14499	0	0.0237596	0.0903072	0.0341038	0.0311796	0.0749498	1.83027	0.0458493	0	0.1688	0.000377771	0.0600285	0	0.0259861	0	0.0965768	0.567192	0	0.0419893	0.0698034	0.0452037	0.129343	0.021542	0.000566656	0.0118426	0.220326	0.0097796	0	0.0572406	0.143575	0.0122185	0.0153929	3.46719	2.67213	0.00602397	0	0.0355717	0.0183767	0.0775266	0.0346595	0.0355717	0.0097796	0.0763594	0.020792	0.0873623	0
PTGER3	0.020792	0.685251	0.024988	0	0.00583509	0.0144595	0.000188885	0	0.0398058	0.0191285	0.0171582	0.0142743	0.0339221	0.000377771	0.0097796	0.050719	0.00715542	0.0136204	0.0237596	0.000566656	0	0	0.0480118	0.000377771	0.0346595	0	0.000566656	0.0118426	0.0153929	0	0	0.0572406	0.00576029	0.00396101	0.00696654	1.60568	1.02694	0.00602397	0.021542	0.0719421	0	0	0.00602397	0.164204	0.0097796	0.0463213	0.020792	0	0.0198659
TNIP3	0.0601272	0	0	0	0	0.0510876	0.050719	0.0187526	0.000188885	0	0.0996845	0	0	0.000377771	0.662003	0.0118319	0.00715542	0.0136204	0.105246	0.000566656	0	0	0	0.000377771	0	0	0.000566656	0.00396101	0	0	0.0763899	0	0.000566656	0.0335587	0.00696654	0.368968	0.0355717	0.0289357	0.056551	0.000275149	0.0626777	0	0	0.0732552	0.50979	0	0	0.396383	0
MAPK9	4.63083	5.80991	4.41088	4.31036	4.49537	3.82425	4.45778	4.01275	4.52583	4.57225	4.0407	4.26095	4.29801	4.17583	5.0521	4.19056	4.21141	4.41715	3.97751	5.13844	4.39392	4.73801	5.40433	4.85222	4.11722	4.55114	4.34349	4.28298	3.1061	4.7681	4.04643	4.69158	4.58695	4.12725	4.05613	5.19348	4.57535	4.5018	4.06595	4.97027	4.31534	4.35309	4.53774	4.72154	5.00698	4.56532	4.23555	4.13048	3.52788
COL23A1	0.0403363	0.0344964	0.00602397	0	0.0144595	0.0339221	0.000188885	0.0458493	0.0749498	0	0	0.0461992	0	0.000377771	0.0600285	0.0361242	0.00715542	0.0642622	0.0237596	0.159041	0	0	0.182623	0.178206	0.0346595	0.0097796	0.000566656	0.021542	0.0153929	0.0742909	0	0.0358894	0.0458493	0.00396101	0.0239448	0.0108114	0.09857	0.10636	0	0.000275149	0.0183767	0.0545237	0.0467424	0.089796	0.0216337	0.0463213	0	0	0
BCAR1	5.36987	5.4646	4.1895	5.72128	5.4412	5.08436	3.63105	4.92135	2.52052	4.22617	3.72529	5.25278	4.99424	2.25078	5.54436	4.99777	5.77826	4.53979	5.725	4.09273	4.91163	4.24855	4.78897	3.53072	5.39896	5.0338	3.4434	5.39813	4.82452	5.18633	3.65423	5.01363	4.98703	5.47057	4.00859	4.28247	4.0029	5.18787	4.08062	4.31088	5.38478	4.56576	6.00877	5.78848	4.77111	4.80893	4.93021	5.60875	2.90508
FAM160A2	4.98019	4.28761	4.48994	5.381	4.43404	4.4972	5.32187	4.66059	4.15706	3.67933	4.1342	4.60367	6.05119	3.46391	3.82575	3.90257	4.40661	5.95885	3.43108	4.0993	4.86343	3.38922	3.51211	3.93988	4.52709	5.51592	4.59822	5.31783	4.23174	4.62408	4.32688	5.15334	4.68252	4.17184	4.82535	4.09428	3.5347	5.14235	4.91291	5.08812	4.83215	5.24811	5.95964	4.2753	4.59563	5.37701	5.26341	3.93341	4.02962
HERPUD1	5.34118	4.80688	7.45614	5.49079	5.37405	6.24248	5.82714	5.54297	4.86676	4.84661	4.87777	6.17273	7.31381	7.23039	6.06105	5.95307	6.18494	6.46044	5.42926	4.29294	4.7382	5.10973	5.78981	5.97169	6.14825	5.75585	5.20494	6.05556	7.11747	4.8695	5.04226	4.94562	6.05353	4.78579	6.46044	4.38688	5.99307	6.15668	4.75154	5.1983	5.30291	5.12846	6.60029	6.44046	5.48559	5.95027	5.77895	4.54522	5.47203
HOMER3	1.20955	3.16667	4.64737	1.93161	5.04339	2.18398	2.24599	1.7518	2.6305	4.47126	4.5525	2.36009	3.40825	0.51442	3.97356	1.76202	4.24638	2.40165	4.46421	5.81259	1.78951	3.50623	4.18553	2.04964	2.2435	3.3186	0.658131	3.9248	4.16968	4.86859	3.4768	3.49211	3.38883	3.84814	3.44885	5.02575	4.60445	1.38021	2.55468	1.59508	3.03495	3.17241	2.43791	4.20806	3.97244	2.05887	4.72741	6.79325	3.42158
RAD51	4.98425	4.78087	4.57321	4.53208	4.46113	3.60939	4.36518	5.22527	4.95617	4.57646	3.99097	4.31088	3.46915	3.93861	4.50639	4.6807	3.90874	3.43001	4.09252	3.95127	5.06643	4.50939	5.1937	5.31371	4.80317	4.3514	4.92376	4.35599	3.59404	4.33525	4.27721	4.70955	4.25532	4.17279	4.33845	4.36518	3.83569	4.44924	3.86581	4.37433	5.33071	4.1831	4.4135	4.53252	5.02464	3.85607	3.89808	4.22597	4.48849
POLQ	3.57596	4.17442	2.16349	3.25137	3.41385	1.90029	2.48728	2.17334	2.29551	3.2624	1.79876	2.32224	2.1028	1.36989	3.29422	2.72539	2.29533	2.1782	2.91415	3.83944	2.75271	3.47146	3.88562	2.91494	2.65081	3.4362	2.89205	2.78077	1.66094	3.80781	2.65666	3.40782	3.08424	2.79531	2.27304	2.75011	2.62256	2.52513	3.29075	3.71549	2.84716	2.64788	3.25003	2.80205	2.89751	3.18324	2.44053	2.32659	2.58493
PIK3CB	3.97529	3.80096	3.81997	3.72407	3.43884	3.83749	4.0673	3.43744	4.27331	4.56169	1.96964	3.85943	4.45575	4.03348	3.97194	3.45419	3.56821	4.0097	3.17695	3.31662	3.83385	4.14744	4.5098	4.5207	3.79897	3.94716	4.1684	4.28034	4.91291	4.16654	3.61319	3.99302	4.20181	3.23754	3.40732	3.20172	4.20429	3.71123	3.8877	4.34188	3.76762	3.31404	3.09704	3.8538	3.8184	4.30527	3.68709	3.42034	4.31497
CYBA	0.912146	8.34924	8.12012	8.97511	2.3001	8.50844	8.1474	8.9294	4.76486	7.06386	7.93866	8.51445	7.80794	8.16925	7.62421	7.26287	8.55606	9.23903	7.87248	7.15919	8.17777	7.93168	7.51927	8.36798	8.21569	8.87418	7.9301	9.18742	7.02116	8.35834	7.43245	8.07777	7.66912	8.85709	8.53713	5.1998	7.8482	7.21092	8.47606	8.41012	8.24734	9.15492	9.38214	8.8612	8.21067	7.88235	7.90848	6.72229	7.65381
THOC3	6.6078	7.16769	6.70053	5.9799	6.39289	5.84859	5.32785	5.92058	5.97123	6.42225	5.57905	6.10319	5.11791	5.26627	6.12709	5.93455	6.24248	5.97514	5.55205	6.42693	6.80876	6.23227	6.48224	6.35449	6.27317	6.80211	6.31191	5.87297	4.40601	6.51231	5.22035	6.48348	6.35675	5.82854	6.53623	5.9221	8.22485	6.34251	6.24382	6.74497	5.79836	6.51457	5.3669	5.62884	6.53727	6.21065	6.47565	5.76241	5.66029
HEBP2	4.93407	5.39103	4.68371	5.05108	5.45914	5.60852	5.59397	4.22179	5.94384	3.20589	5.11597	5.05704	4.65659	4.1616	3.50324	3.45283	5.49147	5.34744	4.18734	4.01161	5.06425	4.42222	3.75018	5.44538	4.03025	4.75287	6.65213	4.77319	5.30314	4.73148	4.60561	5.83397	5.21672	5.48643	3.32622	3.79672	4.29315	4.45213	4.09443	5.2152	3.9358	4.23454	4.98703	4.2645	4.83868	5.48153	3.79574	3.0086	5.54565
MPHOSPH9	3.09302	4.15461	3.59983	4.06904	3.12912	2.54042	3.21173	2.94246	3.9643	3.9897	2.30329	3.19022	3.72549	3.9042	3.76884	4.76304	3.16936	2.6604	3.3508	4.54821	3.31966	4.43109	4.72651	3.68598	4.07835	2.88424	2.40149	4.19492	3.46739	4.02224	3.04548	4.10525	2.79815	3.13096	2.71387	4.07885	4.26906	4.30893	3.19068	3.29097	3.16958	3.13667	3.25003	3.63437	5.05154	3.76255	3.808	3.25649	3.03558
PLEKHA5	3.73331	3.75191	3.40419	4.05149	4.12008	3.88461	4.21083	2.37768	3.84977	3.29743	5.40171	3.30223	3.78097	2.91295	4.25469	3.226	2.92112	3.54035	2.5515	2.76939	2.78163	4.04086	3.46538	4.14669	4.07573	2.60386	3.22416	3.61099	2.26614	3.36886	4.32897	4.45968	2.76441	3.49702	4.10234	3.39469	4.51821	3.34231	4.78871	3.70809	3.27148	3.3081	4.16389	3.9757	3.93896	3.35844	3.24312	3.12321	4.19833
PRSS8	7.71795	5.4182	5.09957	5.72899	6.75103	7.42443	7.80213	3.83036	4.13438	3.7206	7.44223	6.98809	7.17284	0.302558	7.5987	0.276507	8.05822	7.53888	5.69315	0.567192	6.22144	0.239366	5.2196	6.68943	0.26824	7.15038	6.66777	7.39856	2.2504	6.45931	4.60072	7.09755	8.28365	5.96454	0.383034	0.179544	5.19474	6.76369	6.58822	5.9943	8.58785	6.52718	6.59367	7.61132	0.348059	7.4646	5.26205	0.1075	6.83155
SIKE1	3.90957	3.61118	4.73578	4.53	4.05886	3.90887	4.82602	4.92697	3.71726	4.55803	3.86224	4.55887	4.32897	4.83128	3.71341	4.86367	4.69352	3.73042	4.69412	5.41478	4.30549	4.41982	4.61479	3.28992	4.58213	3.91684	4.79077	4.05839	3.46222	3.84268	3.59172	4.51787	5.21035	4.2175	4.47126	4.20639	3.89788	4.30116	3.67859	3.57764	3.69007	4.05946	4.26194	3.79162	3.95724	4.19142	4.48849	3.93053	4.00398
RRP12	4.99954	4.56951	4.12061	4.67353	4.68772	4.07635	4.61819	5.21726	4.71388	5.15854	3.72969	4.13613	4.3751	3.82485	4.92798	3.94755	4.22693	4.32081	4.42838	4.67948	4.37979	4.53947	5.13749	4.29886	4.33927	5.07686	4.68527	4.53385	4.04791	4.66385	4.7058	5.01557	2.87383	4.69158	5.27403	4.52814	4.42977	4.74957	3.57439	4.79838	4.3922	4.86393	4.61336	4.86179	4.53143	4.28689	4.55844	4.30549	4.02299
FNIP2	2.68943	2.30992	2.55112	3.06516	1.57559	3.36786	1.79943	2.75221	2.48078	1.98043	2.55546	2.72612	3.24402	3.75654	2.67903	4.29336	2.15867	2.30894	2.41299	2.33674	3.02123	0.918309	2.70198	2.83925	2.67624	2.40341	2.25903	2.1047	4.16805	1.56556	1.94336	2.03832	3.10304	2.60415	2.15747	2.25667	1.31533	3.36641	2.66474	2.06618	3.60921	3.00319	2.82102	2.15638	3.13514	2.21554	2.67454	2.56866	2.57519
MSMO1	4.95203	5.7072	6.92901	4.76396	5.24183	6.34552	6.80453	5.65691	5.8231	5.40118	7.42844	6.0261	6.22746	5.733	5.83619	4.61097	6.25044	4.40661	4.63103	4.71267	5.89576	4.34751	6.30421	5.70263	5.55642	5.54073	7.07464	6.19396	4.29713	5.21059	4.07191	6.00598	5.62663	6.04652	5.8336	4.24762	4.75997	5.42134	6.36683	4.93407	7.4646	5.70406	5.06081	5.78777	4.43446	5.2152	4.92229	5.59865	7.12831
TTC17	4.46647	4.90389	4.77111	5.51676	4.77212	4.5525	5.15538	4.79955	5.07924	4.48102	4.82408	5.20167	6.22144	4.59411	4.89731	4.98935	5.55473	6.36902	4.70227	5.18025	4.77426	4.25188	5.26855	4.74981	5.51871	6.11966	4.56426	5.98979	5.25377	5.23266	4.96305	5.70838	5.41231	4.54478	5.35104	5.35128	5.38987	5.23701	5.83323	5.58374	5.04278	5.1667	5.88681	4.84637	5.10027	5.20984	5.25508	3.73077	4.58274
ALX4	0.020792	0.0146465	0.0153929	0	0.00583509	0.0144595	0.000188885	0	0.000188885	0.0834427	0.0322685	0.0786677	0.0528949	0.115445	0.021542	0.0118319	0.0339221	0	0.0342091	0.0683075	0	0	0.0480118	0.000377771	0.0192817	0.0341038	0.000566656	0	0.049618	0.0097796	0	0.0358894	0.0566494	0	0.0239448	0.0108114	0.0534302	0.0434914	0	0.0355717	0.0331917	0	0.0816765	0.0267869	0.0216337	0.0237596	0.020792	0.0467424	0
FSTL4	0.0601272	0.832315	0.259363	0.24155	0.289048	2.75106	0.144937	0.630968	0.210933	0.0834427	0.731483	0.660485	0.144581	0.792306	0.110729	1.60741	0.920797	0.0642622	0.255913	0.000566656	0.33739	0.33985	0.0480118	0.178206	0.578425	3.36825	0.257365	0.488698	0.277627	1.07445	0.340695	0.0966418	0.524027	0.0335587	0.547317	0	0.816366	0.280247	0.193753	0.177322	0.157246	1.38973	3.27774	0.0461992	0.111076	0.224261	0.188308	2.84195	0.254356
FOXN3	2.73735	2.22514	2.51156	2.06712	1.31438	3.06602	2.89441	3.13096	3.44138	2.78758	1.91709	3.08361	3.26743	1.85874	2.08117	4.02741	2.41159	2.54809	3.59857	1.31533	2.49997	2.83456	2.52397	3.34806	1.87846	2.38004	3.25528	1.97368	3.45978	1.36724	0.775812	2.56866	3.01955	1.29847	2.54757	5.18557	3.95571	2.77294	2.37457	3.33019	2.25903	1.69963	1.79584	1.803	2.75912	1.66094	2.65666	3.38057	2.25817
METTL24	0	0	0.024988	0.0298584	0	0	0.000188885	0	0.0749498	0	0	0.0142743	0	0.000377771	0.0341038	0	0.104543	0.0136204	0.00527029	0.0683075	0	0	0.0698034	0.000377771	0.0192817	0	0.000566656	0.021542	0.0153929	0.0195552	0	0.0358894	0.00240132	0	0	0	1.94914	0	0.0396175	0.0355717	0	0.0285688	0	0.0545237	0.0097796	0	0	0	0.0198659
AKR7A2	5.5623	5.48182	5.69315	5.88934	4.22774	5.42581	4.87905	5.59606	5.39329	4.99424	4.53896	4.53162	4.98493	5.43728	4.83549	6.54545	4.26707	4.36092	5.1834	4.46763	5.49938	5.28607	4.80893	5.27484	4.23152	4.48462	4.16968	4.83772	5.85104	4.25823	4.41638	4.64136	5.12673	4.69308	5.10994	5.73667	5.03525	5.62753	4.72803	5.69057	5.07096	4.89379	4.11786	5.05438	5.08689	5.14819	5.22479	5.20329	5.07754
MRTO4	5.33281	5.72975	5.38785	5.89113	5.13333	5.35175	5.35769	5.86205	5.75585	6.44544	5.15216	4.3777	4.55192	5.0285	5.66217	5.93956	4.17943	4.5649	5.64645	6.32204	5.76575	6.10567	6.14473	5.67378	5.22746	4.9607	5.25659	4.61336	4.86206	5.24554	4.67331	5.33027	4.81102	5.40982	4.95264	5.7512	5.14011	5.27156	4.64817	6.14262	4.85017	5.13989	4.52814	5.38894	5.43813	5.07686	5.28607	5.67824	5.73819
NNAT	1.99944	1.76002	0.689573	2.06712	2.40748	0.467419	0.442996	0.566687	0.63396	0.820918	0.337838	1.10746	1.0086	0.31313	1.80785	10.4271	2.68839	2.44382	1.55446	2.36663	2.83755	0.367324	1.38419	0.445466	1.25608	2.50397	0.586426	1.89422	0.915417	2.59818	1.7742	1.55355	0.710424	1.41191	1.24423	1.38366	1.10539	1.12379	3.04219	0.773173	1.79185	2.09061	2.13872	1.87137	1.44401	2.32526	1.72259	0.33791	0.552338
USE1	4.72249	3.19366	4.47702	4.68732	5.47466	4.36811	5.5935	4.89893	4.72379	4.50705	4.22326	4.7489	4.88442	3.62688	3.61161	4.47763	4.54821	4.28272	4.53896	5.04339	4.65619	5.46231	4.92135	4.87346	4.29229	4.37352	5.10522	3.53055	5.5484	4.27987	4.36518	4.30527	4.50074	4.83941	5.66616	4.73287	5.52067	4.89871	4.87001	5.06398	4.65163	4.11527	5.08436	3.72494	4.45949	4.33863	4.83639	3.86512	5.51899
MCF2L2	0.205078	0.896174	0.192328	0.11565	0.740007	0.234616	0.129347	0.117483	1.66855	0.482285	0.52299	0.145344	0.370142	1.55999	0.949284	0.0648861	0.927991	0.598232	0.360403	1.55494	0.240921	0.879463	1.03951	0.485814	0.886906	0.293928	0.56346	0.295052	1.28871	0.646507	0.474293	0.835078	0.357957	0.605856	0.0598451	1.23439	1.29991	0.14217	0.421412	0.315385	0.24028	0.321275	0.243908	0.207335	0.534264	0.0661109	0.447798	0.229876	0.341763
NRIP2	1.28792	0.441948	0.762209	1.6931	0.943045	0.78414	0.412548	0.830203	0.956437	0.661576	0.347251	0.589252	1.08142	0.551369	1.02648	1.04338	1.12379	1.00166	0.645229	1.91859	1.46973	0.545187	1.14748	0.793897	0.788987	1.34781	0.537217	0.956214	1.07218	0.782631	1.18066	1.30655	0.357957	0.933321	0.587397	0.99538	0.868599	0.920452	1.33802	1.27217	0.764361	1.5702	2.23784	0.768454	1.03187	0.611633	0.969182	0.910145	0.541238
LAMA3	1.88154	3.60975	1.20376	2.71773	7.17612	5.81975	4.46851	2.65058	3.70412	2.11439	3.8234	3.94944	3.81775	0.669096	3.77179	0.537851	4.44091	5.57828	3.86951	0.116464	3.41933	5.57372	2.64908	4.62648	1.48956	3.61226	3.65904	4.36173	3.96811	4.51303	6.66237	5.85582	0.411755	4.71503	2.1171	0.165804	4.16891	2.7358	3.13426	3.38819	3.88052	3.66513	4.34325	4.0441	3.62065	3.3508	3.35468	0.396383	4.58602
AP5M1	4.45012	4.36556	4.63922	3.58217	3.76708	4.10798	4.36154	4.54801	4.77599	3.91465	4.32688	4.6744	5.01943	4.09328	4.15041	4.97747	3.81562	3.98815	4.21209	4.02485	4.40363	4.22226	4.51208	4.88348	4.58672	4.67924	4.39332	3.85509	4.04729	3.40028	5.38564	4.23263	4.09378	4.09209	4.4763	4.48238	4.55657	4.87429	4.05213	4.52351	4.01948	4.78897	4.9659	4.04729	4.71807	4.57491	4.62266	3.61301	4.81665
ANAPC4	3.87873	4.79166	3.90495	3.99797	3.97941	3.19775	4.03565	3.88847	4.2694	4.82577	3.48183	3.65037	4.90282	3.72123	4.18205	3.96682	3.82661	4.33153	3.93072	4.67312	4.22345	4.20199	4.51906	3.88175	4.82301	3.87982	4.38088	3.93037	2.89064	4.24102	4.0855	4.07868	3.76561	3.81978	4.70917	4.37329	3.97751	3.72653	3.72079	4.036	3.71945	4.30549	4.01729	3.98558	4.40965	4.32466	4.2878	3.62281	4.32568
KCNQ1	6.88444	0.154358	2.79703	3.68912	1.71367	5.79772	4.77889	3.58328	3.69776	1.28663	1.44624	5.66387	3.94822	0.4021	0.0341038	0.0237596	4.96423	5.54144	2.85825	1.4761	5.59322	1.10037	2.87157	4.1598	0.897899	4.45889	5.12142	5.06955	0.144239	1.19138	4.08014	3.35035	0.0566494	3.51453	4.04851	1.28584	0.324263	5.68347	5.49999	6.00982	5.12603	4.60642	4.36956	0.00377212	2.76715	6.67823	5.67412	0.067299	2.96055
TRAPPC3	5.6504	5.9313	6.07964	5.88398	5.66319	5.8609	5.86667	5.8251	5.99043	5.95885	6.1129	5.98107	6.07057	6.01652	4.8058	5.70749	5.80991	5.40341	5.84573	6.43845	5.70662	6.02137	6.19582	5.76779	5.91143	5.53117	6.26243	4.83686	5.6188	5.38041	5.89576	5.76746	6.19062	6.22144	5.94607	6.59367	5.43428	5.49617	5.76139	5.89013	5.17229	5.8221	5.07313	5.17106	5.77243	5.62196	6.05556	5.99011	5.73126
THRAP3	5.30976	6.03452	5.77003	6.02137	5.30647	5.39973	4.99703	5.9507	5.18993	6.61554	5.36873	5.54676	5.94321	5.33331	5.15831	5.73753	5.49339	4.93527	5.67047	5.11932	5.65718	4.99703	6.54445	5.45601	6.2086	5.43532	4.9782	5.06449	5.37701	5.54494	5.72728	5.77342	5.81909	5.34062	6.33711	6.158	5.58681	6.15668	5.38208	5.47146	5.29482	5.79205	5.19853	4.85406	5.76962	5.07775	6.07926	5.21456	5.0714
PHPT1	6.57044	7.13172	6.02211	7.17284	6.93246	7.5445	7.98698	7.48994	8.00489	6.33818	8.71639	7.08515	6.43398	8.01277	5.81316	6.27225	6.43939	7.3199	6.30661	7.32778	6.53416	7.37995	6.24661	7.75779	6.54895	6.30848	8.48654	6.12869	5.91177	6.72772	7.2095	5.80554	6.49671	6.67823	6.89079	7.912	6.31365	6.83307	7.49433	6.29131	7.16574	7.84124	6.66908	6.31502	7.34799	5.99978	6.79933	8.23431	7.2289
ENTPD2	3.87357	1.99577	3.08966	2.8633	1.33719	3.13667	2.78319	2.6142	3.86911	2.4398	0.52819	2.15166	3.00393	1.6931	1.10066	3.13911	2.0584	1.33982	1.88109	4.71168	3.33778	2.18509	1.15287	2.1122	3.4791	1.97089	3.34042	3.8032	4.35952	1.19138	0.947186	3.96123	0.426542	3.09588	1.57892	0.843572	1.37864	2.87399	4.63703	2.69951	4.78087	2.2717	1.80685	1.03138	2.48681	4.54687	4.49758	0.067299	2.13558
LY75	2.55007	1.75026	1.32632	2.27904	1.7742	2.45806	2.5698	1.91583	2.29187	0.011937	0.366658	3.1007	1.22506	1.2076	2.13931	0.247559	0.590469	2.78059	1.5724	0.0472775	2.86423	0.0106204	0.0365775	2.47797	0.10691	2.40512	2.40512	2.64171	0.336604	2.28178	2.01587	2.40934	1.0596	2.33884	1.20151	0.00592953	0.24863	2.21554	2.78131	2.19509	1.92332	2.57839	2.4613	1.66509	1.39494	3.2038	1.03454	0.0378759	2.37768
ARID4B	3.35617	3.74243	3.22827	3.7315	3.88052	3.11749	3.73077	3.03598	3.74283	3.66444	3.75036	3.58401	3.84814	4.04981	3.89974	3.35739	2.59872	3.38267	3.30105	3.39259	3.35739	3.23856	3.70307	3.56188	3.83425	3.81256	3.18729	3.57565	3.53813	4.11094	3.53904	3.30349	3.8322	3.08214	4.90035	3.6355	3.69585	2.77034	3.86294	3.09237	3.15859	3.74894	3.33801	3.46361	3.1762	3.14535	2.90548	2.52017	3.01695
OPN3	3.18003	5.58467	2.09657	2.67571	4.67567	3.27417	3.94645	2.91759	3.7822	1.58348	3.982	4.26925	2.84012	4.40024	1.94806	4.73022	5.11052	1.72216	4.43735	0.946599	3.43108	2.53269	2.81066	5.28112	2.58125	1.24267	4.69667	2.53069	4.40471	4.98253	3.02044	3.08917	4.99611	3.70045	5.00452	2.05103	3.52339	2.60415	3.84133	1.97723	3.7185	3.34478	2.38323	2.36424	3.08191	1.73881	1.95288	2.88884	2.97818
SDCCAG8	3.06953	3.13822	2.74073	2.94356	5.11664	3.52339	4.55746	2.88169	4.00378	4.7679	3.55327	3.73753	3.5323	4.69667	2.9221	3.54122	3.16742	3.25354	5.21619	2.85103	3.37844	3.29097	3.66888	4.42044	3.3063	3.35292	3.50778	3.81807	3.52597	4.46113	3.05971	3.27332	3.7018	5.44822	3.95187	3.86173	6.2683	3.46882	3.9111	4.35295	3.01342	3.86622	3.46122	3.11349	3.40223	3.28009	3.15619	4.249	3.6499
PTPRN	0.144937	0.0981203	0.0765339	0.0298584	0.0873188	0.535907	0.159111	0.320288	0.210933	0.171943	0	0.111417	0.164204	3.2496	0.0341038	0.913662	0.0890875	0.0642622	0.379873	0.246697	0.130211	0.428585	0.115183	0.000377771	0.129343	0.0734162	0.000566656	0.0979525	0.679685	0.265474	0.286034	0	0.0566494	0.0447514	0.0239448	0.789972	0.0355717	0.154157	0.119987	0.852543	0.251494	0.205903	0.0697518	0.01015	0.0216337	0.889163	0.0900508	2.65361	0
HHAT	0.681728	1.35049	0.372112	0.682286	3.47208	1.19043	1.43519	0.542925	0.728704	1.08552	2.67818	0.0786677	1.17946	0.0590414	0.866021	1.52398	1.40038	1.01898	0.145636	0.888871	0.186213	2.89583	0.296412	0.40385	1.68449	0.641556	0.882355	0.157937	0.192656	1.77709	0.09857	0.114808	2.85664	0.917789	2.91034	2.42681	2.61982	0.386226	0.149599	0.124305	0.413239	1.16768	0.537471	0.822525	0.457581	1.00313	0.321275	3.04902	0.355366
KIF1B	3.58139	4.31319	4.30401	3.48686	3.3533	3.51898	2.25732	3.82821	3.11786	3.88002	3.08467	3.19429	3.62852	3.49624	4.19892	4.36713	4.16611	2.42438	4.11994	3.67271	3.48037	2.77185	4.21243	3.13667	3.383	2.9438	1.91107	2.70733	4.61462	2.97897	3.04926	3.82555	4.14456	2.83967	3.3061	4.4302	3.72575	3.6364	3.20753	3.46222	3.41897	2.63715	2.37172	3.55101	3.74894	2.71387	3.78692	3.49949	2.89043
FOXC1	1.94277	3.50072	2.2132	1.84081	2.90709	1.25732	2.92517	0.46475	2.18703	2.99639	4.69288	0.484894	1.54716	0.532821	2.16349	2.047	2.24137	1.47672	1.12561	0.0683075	2.94824	2.42164	2.23042	1.8627	2.33355	2.34677	1.76088	3.31836	0.377474	2.80612	2.41793	2.32526	1.47393	2.53471	3.6989	1.83379	1.16327	0.0170637	1.9614	1.99549	1.31697	1.67816	1.07371	1.75	2.92063	2.81147	0.478251	1.65844	1.72174
TBC1D22A	3.67057	2.42288	2.62121	3.45013	3.60975	4.31221	1.86483	3.93774	3.17505	3.18235	3.297	3.4055	2.88732	3.63324	3.33935	2.20534	3.31679	4.21779	3.71615	3.11261	4.10876	3.33852	3.53532	3.51314	2.94775	3.43298	3.29267	3.55719	4.31241	3.49029	2.94421	3.29241	3.36367	3.52826	3.49181	3.18235	3.92302	3.58098	3.64025	2.8939	3.74033	3.76624	3.77759	3.44822	2.99986	3.13627	3.83715	4.29495	4.11009
SYNE2	4.43995	4.64952	4.53963	4.745	4.31088	4.239	4.68594	4.77957	5.03525	3.66941	6.50962	5.13654	4.10336	3.70245	3.27834	3.4068	4.56683	4.53162	3.06766	2.91194	5.16585	3.59611	3.93381	4.49175	5.59516	4.70055	4.19183	4.49078	3.53096	3.88967	5.35024	4.79466	5.42657	2.39306	5.21779	4.45152	5.10748	5.07449	4.48581	3.5854	3.52036	4.28743	3.808	3.6909	4.86719	4.04207	4.93978	3.15963	3.62181
PLEKHH1	4.48221	2.86392	4.10631	3.35739	2.09534	3.58434	3.48949	4.3889	4.98493	3.21974	2.84654	4.11094	5.56283	2.72563	3.7105	0.177722	3.76285	4.56136	2.7799	4.02201	4.23094	2.19895	2.95681	3.28633	4.85722	4.17054	4.24084	3.94373	3.90443	2.03458	5.99811	5.10288	3.93341	2.81706	3.12082	3.99136	2.70608	5.18125	4.74183	4.43292	4.70135	4.8188	4.93242	3.7952	4.96181	3.77298	4.74138	0.925851	4.27895
ATP9A	3.77445	5.58558	1.89485	5.29536	4.95993	4.64279	4.28689	0.958488	3.865	2.97704	3.4154	5.8878	3.51937	4.83967	5.2776	5.36108	5.20626	4.51754	3.89828	1.98447	4.03754	3.53512	3.0323	4.8136	2.94208	4.58936	2.98482	5.35528	5.8723	4.57557	4.05713	4.48424	2.81023	4.59431	4.16711	6.06025	3.47208	2.5996	3.85509	2.78788	4.70135	2.2687	3.05078	4.66979	3.25197	5.35427	3.44117	4.25859	4.43073
SPO11	0	0	0	0	0	0	0.000188885	0	0.000188885	0	0	0	0	0.000377771	0	0	0	0	0	0.000566656	0	0	0	0.000377771	0	0	0.000566656	0	0	0	0	0	0	0	0	0	0.00706098	0	0	0.000275149	0	0	0	0.00377212	0	0	0	0	0
CBLN4	0	0.0601272	0	0	0	0	0.000188885	0	0.0398058	0	0	0	0	0.000377771	0	1.75789	0.000755542	0	0	0.000566656	0	0	0	0.000377771	0	0	0.0574258	0	0.0153929	0	1.87752	0	0	0	0.00696654	0	0	0	0	0.000275149	0	0	0	0	0.0097796	0.0237596	0.020792	0	0
CHRDL2	0.020792	0	0	0	0	0.0144595	0.000188885	0.00715542	0.000188885	0.0344149	0.0563401	0.0142743	0	0.000377771	0.57056	0.227557	0	0	0.0237596	0.000566656	0.0259861	0	0	0.0452037	0	0	0.0574258	0	0	0.0195552	0.0541604	0.0160686	0.00576029	0.0834427	0.00696654	0.339025	0.0120501	0	0	0.000275149	0	0	0	0.172603	0.0097796	0	0	0	0
FAM168A	2.90943	3.97817	2.75332	3.01274	3.54122	2.5583	2.31961	2.99384	2.40165	3.46037	3.33954	2.5645	3.15619	2.98229	3.86534	4.9265	3.67714	2.48389	3.18823	2.64865	2.63232	2.63469	3.41805	2.35096	3.25649	2.44207	2.66419	2.50671	3.7039	3.68956	2.8918	2.62087	3.29605	2.79884	3.49648	4.31438	3.14178	2.81761	3.14372	2.66399	2.97037	2.39939	2.33856	3.34019	3.00738	2.56351	2.72539	4.46958	2.33952
RELT	3.07809	2.53317	2.85685	2.82282	3.71144	2.27708	1.73762	2.77422	1.84887	3.25509	1.66826	2.32832	1.83523	2.74631	2.96885	2.92033	2.90413	1.38448	3.04693	4.71482	2.97364	3.51937	2.95569	1.9118	2.47774	2.56661	1.78131	2.33906	2.34853	3.19429	3.14439	3.21104	1.15499	3.0994	1.82955	3.01509	2.0175	2.20164	2.41623	4.10896	2.72446	2.71798	3.06265	3.10149	2.91147	2.51224	2.54948	4.04643	1.55073
GALC	1.81796	3.4469	1.30714	0.0298584	0.195802	3.64935	4.0554	0.185951	3.33914	0.157246	3.4154	2.49997	5.36659	1.11144	3.50121	2.78976	3.76977	2.97166	3.4979	0.0683075	3.33954	1.13574	3.55512	6.02835	2.01178	1.41727	3.66128	1.65356	0.0691408	3.61544	0.0541604	2.79884	3.79499	2.66892	0.299486	2.83287	3.10864	0.00602397	2.37977	0.21984	4.01137	1.77622	0.0150188	3.32954	0.0696217	1.2564	3.19092	0.267326	5.20415
NOP58	6.82376	7.02719	6.31881	6.73084	6.18177	6.0132	6.96138	6.44645	7.1574	7.52805	5.9095	6.79633	6.67429	6.49722	7.25011	7.00689	6.44544	6.77273	6.56605	7.8631	7.27753	7.02719	7.40838	6.89592	6.61315	6.92901	6.75103	7.20387	5.56562	6.91123	7.01162	7.31571	6.52127	6.51845	7.05711	6.59914	6.47231	6.66908	7.07394	7.07394	5.93806	6.07565	6.99347	6.90038	7.09916	6.97824	6.67248	5.21035	6.81957
SZRD1	5.88434	5.83999	6.65421	6.25197	5.60183	6.4362	5.43728	6.44346	5.19853	6.34017	5.67654	6.10567	5.79899	6.55123	5.80733	6.46813	5.20033	5.07686	6.41333	6.18081	5.989	5.58497	6.11149	5.71343	5.98107	5.57452	4.63724	5.30204	6.21377	5.62404	5.93161	5.41094	6.00805	5.72412	5.84293	6.51231	5.63275	5.87151	5.71308	6.10789	5.51619	6.11447	5.20389	5.55731	5.79664	5.61645	6.10319	6.88594	5.17874
KCNH2	4.09362	0.572641	1.26365	1.81695	1.19138	0.917789	2.75715	1.42867	2.19248	2.4398	0.227294	0.865303	2.39915	6.76899	0.57849	6.59265	1.67005	1.58716	1.35175	3.08191	2.93	1.49937	1.49977	0.346949	1.6905	3.618	1.39261	2.81417	6.59076	0.676324	3.188	1.02482	3.37523	2.25461	0.306883	2.67786	1.07541	2.23222	3.06698	3.79541	1.85076	4.05946	1.19936	0.356035	2.32766	2.62706	2.1674	0.1075	2.88778
CUL1	5.43106	5.3231	4.89957	5.58527	5.00293	4.58428	5.39014	4.25208	5.16418	5.74409	4.87214	5.57763	4.78735	5.64778	5.69806	6.28974	4.91587	4.64342	6.16705	5.93193	5.18538	5.57932	5.53881	5.37405	5.97594	4.86925	5.17874	4.81639	4.67948	5.1998	5.95964	5.2838	5.24207	5.43488	5.20708	5.49555	4.85933	4.82899	5.952	5.18287	4.87608	5.23344	4.65434	5.11156	5.90882	4.63435	4.32081	5.09439	5.39869
FAM114A2	3.19366	3.69147	2.74363	3.0231	2.17282	3.06845	3.04846	3.06698	3.46936	3.81825	2.50799	2.78928	4.3922	2.82401	3.40529	3.32311	2.67681	3.14884	2.63469	3.78368	3.41218	2.81207	3.29267	3.97086	3.40955	2.93812	2.84313	3.51782	2.59671	3.64154	2.22619	2.75011	3.36167	1.91969	3.13096	3.82103	3.52772	3.21791	2.53551	3.12727	2.89914	3.71202	2.76387	2.84455	2.96626	2.83548	3.03558	3.15673	4.2264
CYFIP2	3.84172	1.41191	4.10957	2.72863	2.32095	4.36731	4.52277	4.35295	4.4364	4.35065	3.35107	2.43591	1.94565	6.12614	1.36155	1.61097	2.18065	2.63623	1.02448	4.09378	1.25988	3.19607	4.00625	1.17528	2.23882	4.1622	4.45949	1.39638	3.06024	1.59995	2.44769	1.4694	0.10838	0.356569	3.09985	4.11435	3.33403	4.05962	2.59258	3.90978	1.47578	4.27354	3.28789	1.33802	4.2774	3.53362	3.93719	3.91059	3.25912
TAB2	3.79557	3.95261	4.55597	4.46461	5.47719	4.46153	4.06038	3.83983	3.99341	4.94909	4.736	4.62348	4.38826	3.82052	4.63537	3.9802	4.79919	3.97165	3.15981	3.93877	3.71327	4.25491	4.5879	5.44312	4.48462	3.60327	3.54618	4.28298	4.51667	5.33331	3.81942	4.49484	4.27883	4.98823	4.85482	4.70563	4.35736	4.2921	4.79668	4.28416	3.29215	3.62082	3.8768	4.19944	4.40965	4.15245	4.21662	3.73386	3.85659
GINM1	3.80356	4.35083	4.15068	3.93251	5.33382	4.15897	4.23631	3.54273	4.78253	4.44972	5.53441	4.15781	4.04086	4.52109	4.42388	3.49341	4.70039	3.618	3.08568	4.40167	3.70286	5.1805	5.01338	5.44775	3.98475	2.65649	4.57603	4.16968	4.37701	4.75724	3.62765	4.87172	4.1991	4.42092	3.63728	4.03892	4.37569	3.65495	3.55425	3.67441	3.32567	3.19385	3.56291	4.59858	3.7185	4.0879	3.83349	3.97806	4.27622
EIF2AK2	3.31662	5.05948	4.39911	3.26673	5.04064	3.24341	4.09885	4.94087	3.44138	4.36379	3.74423	3.38432	3.56188	3.72123	3.95965	4.25631	3.33537	3.26119	3.69167	3.90535	2.90817	3.57389	5.06714	4.44555	3.62082	3.64269	3.47376	4.71112	2.4804	4.24817	2.981	5.13582	2.88778	3.57547	4.67505	3.55551	3.67401	3.55461	3.75415	3.39953	4.99136	2.99009	3.85943	3.52244	3.59797	3.67537	3.22137	2.99251	4.28034
USP36	4.59431	5.11156	4.8532	4.92867	4.54254	4.21902	4.66958	4.75724	5.35482	5.39727	4.52255	4.80558	4.87562	3.61886	5.07924	4.1955	4.94335	5.65549	3.9317	5.17666	4.99022	4.0931	4.7058	4.77979	5.55021	5.11517	5.06449	5.62068	4.70715	5.44845	5.8231	5.18966	4.19056	4.24655	5.05894	4.23327	4.62012	4.98999	4.54758	5.24649	4.06373	4.72741	4.93112	4.9916	4.63851	4.75414	4.50202	5.06691	4.67331
KMT2C	4.31651	4.87079	4.67234	4.83724	3.82751	3.86622	4.18609	4.33568	4.13085	3.92206	4.93584	4.4098	5.01943	4.91887	5.0182	5.23977	4.67836	4.67312	5.20389	4.4945	4.53997	3.27382	4.52767	4.21603	5.09833	4.61624	4.17405	4.33687	4.66472	4.45191	5.01656	4.13745	4.18629	3.59365	4.39517	4.01966	4.45723	4.46519	5.28353	4.47107	4.22363	4.04148	3.97817	4.36456	4.90717	4.0441	4.16691	3.83367	4.39891
MCOLN3	0.101494	1.89953	0.474293	0.0952476	2.59415	1.63889	0.219314	0.128067	2.68891	3.3233	1.06884	4.30094	1.89521	2.68151	0.197066	0.227557	0.952163	1.47672	4.08872	4.14904	0.51335	3.77912	2.99031	0.793897	0.186038	2.52436	0.718002	3.71	0.176893	0.989374	0.340695	0.0572406	4.83941	0.230996	0.0430965	0.614357	0.765344	1.3006	2.81801	3.05994	0.130211	3.18689	5.25688	0.453399	3.25912	1.55114	0	1.88064	2.09597
CCDC85A	0.0403363	0.85139	0	0.0530783	0.107565	0	0.000188885	0.00715542	0.000188885	0.0675673	0.0171582	0.029495	0.0859024	0.000377771	0	0.189411	0.0416403	0.0136204	0.105246	0.000566656	0	0.0419893	0	0.000377771	1.09458	0.021542	0.000566656	0	0	0.0097796	0	0	0.0107148	0.00396101	0.0941969	1.49168	0.193299	0	0	0.000275149	0.0889187	0	0.00602397	0	0.822525	0	0.0397941	0.0259861	0.142795
PUM2	5.13536	5.03316	5.29151	5.13989	4.34056	4.84225	5.0273	5.09466	5.1637	5.43369	4.6106	5.77375	5.10172	5.43813	5.34473	5.54871	5.1296	5.25606	4.86859	4.91291	5.16224	4.92746	5.4825	5.32039	5.64146	5.27782	4.98703	5.61738	5.02464	5.3582	4.47107	4.9963	4.94398	4.86859	4.96897	5.14011	5.36987	5.41705	6.08082	4.98823	4.69821	5.10094	4.96897	4.82962	5.11128	5.00477	5.23322	4.38149	4.92324
MRPL43	6.51562	6.00948	5.96727	6.33355	5.31731	6.16167	5.83248	6.66107	6.46924	6.66777	5.92997	5.94236	6.02876	5.30924	5.9507	5.72373	6.22053	5.79506	5.66029	6.40006	5.61645	5.83323	5.39727	6.25626	6.22305	5.95236	6.23321	6.08479	5.59118	5.75811	5.84079	6.14084	5.20494	5.90852	6.24078	6.30496	6.3207	6.14346	5.58077	5.60118	5.95343	5.80733	6.01652	6.23373	6.25375	6.02916	6.19926	6.48348	6.32582
ITIH4	0.340026	0.104082	0.567586	0.312892	0.852382	0.277852	0.274924	0.173095	0.210933	0.63396	1.06884	1.00011	1.46769	0.208705	0.395154	0.123285	0.317454	1.09702	0.36762	0.567192	0.104082	0.099588	1.14748	0.445466	1.46463	0.392721	0.50979	0.148741	0.176893	0.283296	0.673117	0.077013	0.734902	0.287886	1.99311	0.776881	0.16749	0.566574	0.406251	0.0483769	0.251494	1.11885	1.47784	0.264077	0.438667	0.349175	0.503496	0.636999	0
ITIH1	0.0802678	0	0.0465625	0	0	0	0.000188885	0	0.000188885	0	0	0.062069	0	0.000377771	0.0341038	0	0	0	0.00527029	0.000566656	0	0	0	0.000377771	0	0.0341038	0.000566656	0.00396101	0	0	0	0	0.0107148	0.0222706	0	0	0	0	0	0.000275149	0.145445	0	0	0.230519	0	0	0.0572406	0	0
HPF1	3.2798	4.31088	4.2129	3.20461	3.35804	3.3814	4.25105	4.09428	4.60793	5.2762	4.49365	3.6955	3.9607	4.60124	3.2802	5.05976	2.79665	2.98585	3.69343	5.24449	3.11599	4.92955	5.47904	4.37569	4.26152	3.10098	4.89182	2.9401	1.8256	3.47928	3.24063	4.25448	2.96192	3.24175	4.42309	4.69598	3.8184	3.79392	3.9072	3.70479	3.87856	4.02539	4.1673	3.23615	3.66444	3.79776	4.15583	3.90163	4.78845
ZFR	5.28607	5.54676	5.84967	5.31396	4.10071	5.25688	5.04226	4.95766	6.23442	5.86524	5.31961	5.37622	6.1088	5.80035	5.76712	5.35925	5.88577	5.21672	5.24426	5.22637	5.31702	5.45967	6.05353	5.2961	6.12378	4.78364	4.81238	5.13209	5.60852	5.70662	5.62163	4.86881	5.16224	5.94985	5.46431	5.3896	5.76888	5.35848	5.79234	5.42926	4.73148	5.22845	4.69371	5.18787	5.64075	5.13914	4.91793	4.67816	4.99206
ZNF280C	1.16634	2.16682	1.23993	1.74781	1.88343	1.27259	2.80324	1.53895	2.32349	2.68296	2.09414	1.63371	1.38167	1.75699	1.56745	1.82525	1.27886	1.19936	1.82758	2.62087	1.93543	2.49684	2.1697	2.33611	1.91355	2.09275	1.61067	2.77584	1.00433	2.25607	2.03125	1.8606	1.5664	1.09679	2.18398	2.19592	2.33465	1.36569	1.07022	1.40682	1.22672	1.87505	2.51862	0.972233	1.30243	1.72824	1.77973	1.17392	2.17916
NPFFR2	0.020792	0.0239448	0.0153929	0	0	0.0510876	0.000188885	0	0.000188885	0	2.49592	0	0	0.000377771	0.0467424	0	0	0.0136204	0.00527029	0.116464	0	0	0.0480118	0.0452037	0	0	0.000566656	0.00396101	0.049618	0	0	0	1.93487	0	0	0	0	0.00602397	0	0.000275149	0	0.0545237	0	0.0732552	0.0216337	0	0.020792	0.0467424	0
PHF21B	0.101494	0.0767066	0.00602397	0.0530783	0.00583509	0	0.000188885	0	0.000188885	0.0191285	0.315744	0	0	1.55999	0.0721171	0.0802678	0.0890875	0	1.34124	0.000566656	0.186213	0	0.0480118	0.000377771	0.0815145	0	0.000566656	0	0.0153929	0.0834427	0	0	0.0107148	0.0335587	0.0510876	2.8633	2.25584	0.0170637	0.021542	0.0355717	0.00602397	0	0.104082	0.0642318	0	0.0344437	0.020792	1.41286	0
TRAF1	2.22361	0.909568	0.481947	0.577612	1.23309	0.817026	1.23902	1.06376	2.04629	0.561549	1.1934	1.7184	1.63534	1.80942	0.173667	0.560316	0.56378	1.98447	1.74081	1.31533	1.92746	0.797837	0.818371	0.690807	1.79313	1.52842	1.86352	2.51279	1.06506	1.66472	0.601158	1.63676	0.148741	1.69195	1.43711	1.734	0.252674	1.70815	1.83523	1.15161	1.83556	2.25461	1.66538	0.180462	0.662003	2.2019	1.10234	1.33519	0.969908
RC3H2	3.40745	4.33628	3.89204	3.6989	4.29672	3.32459	2.83989	3.38081	3.62165	4.32353	4.14963	3.79346	3.97219	4.38628	4.087	3.99492	3.56579	3.10681	3.75654	4.71578	3.5237	4.08929	4.71365	3.60504	3.7835	3.74283	3.9779	3.76846	3.27616	4.20846	3.06789	3.54273	3.44315	3.2997	3.34806	4.38372	4.02279	3.26634	3.38033	3.00568	2.93372	3.45038	3.72449	3.77054	3.57349	3.15541	2.68604	3.69776	3.1988
IL17RB	5.16694	2.72093	3.73168	3.61598	1.79431	3.06845	4.4302	2.95246	4.218	3.25962	1.59259	3.9691	3.02185	3.27148	4.51754	0.802793	1.95918	1.19936	3.36786	3.80116	4.23454	3.14959	3.59983	2.54902	4.85825	3.94605	4.79523	2.42407	4.16265	2.2998	4.22832	5.62753	0.798757	3.49481	3.42984	1.03812	0.807755	4.26888	4.43425	4.85444	4.14942	4.12021	4.47784	4.54351	4.71058	4.69108	4.87928	0.799084	3.47949
TRAF3IP2	4.05466	2.92476	3.07726	3.281	2.91393	4.96781	4.87997	5.26018	4.79319	3.3814	4.1303	4.87125	3.79146	1.92295	2.91834	1.18792	4.44535	4.83128	2.94404	2.90976	4.2435	0.367324	3.63765	4.88573	4.22832	3.8216	5.8482	3.50778	0.144239	3.93719	4.20006	4.545	3.618	4.49433	4.02983	0.496593	3.4562	4.60992	5.0592	3.94884	4.57225	4.77693	4.50055	3.04051	4.47085	4.40409	4.36092	4.40287	4.12594
GYG2	1.93917	1.25068	2.55803	0.656419	1.90056	0.0144595	2.56323	3.38386	2.11588	0.0191285	2.56866	0.975314	1.17161	0.000377771	4.12913	1.0166	2.97485	2.91834	0.493662	0.159041	0.186213	1.90239	0.944579	2.00684	1.48447	2.89465	2.98209	0.021542	0.562082	0.718235	1.51739	2.16452	3.7018	1.65699	0.278048	0.549785	0.290842	1.2204	3.85264	0.658131	2.54042	0	0.116769	3.60921	0.932468	4.0292	2.37061	0.0259861	3.14622
DCBLD2	2.76416	6.91596	4.01275	5.12433	7.33128	5.06425	3.74881	2.12359	4.21378	8.22943	5.76392	3.34306	4.73985	0.424173	4.29315	4.70451	1.87721	0.507877	7.65892	3.82402	1.44669	7.13887	4.06904	4.45191	2.94208	3.83612	2.48156	8.02012	2.51633	9.12376	0.440895	5.63061	2.17951	6.78815	0.40884	3.26617	3.9728	3.7952	3.80526	3.73555	2.05009	1.77622	7.76664	3.4925	2.53293	2.12312	4.0072	7.79003	4.70368
SERPINB3	0	0	1.92033	0.0952476	0	0	0.000188885	0.0187526	0.000188885	0.0191285	0	0.0142743	0	0.000377771	0	0.0648861	0.0631851	0.0465625	0.0237596	0.116464	0	0	0	0.000377771	0	0	0.000566656	0.0335587	0.0153929	0.0834427	0	0	0	0.0222706	0.0598451	0.0108114	4.3451	0.0170637	0	0.0618443	0	0	0.0150188	0	0.0341038	0.478672	0	0.067299	0
SOAT1	1.17907	2.88127	1.25315	1.13746	4.21226	0.625025	2.42066	0.822134	2.40776	3.97848	3.16377	0.747365	1.50343	2.59287	4.0266	4.30221	2.89298	1.41762	2.41551	2.97618	0.186213	3.25073	3.33826	2.22619	2.30815	2.02137	0.223357	0.615627	1.68449	4.35083	1.31492	1.30153	3.80219	3.12757	0.432277	3.56507	3.09134	1.86155	1.56086	2.50243	1.90315	0.285668	0.61404	3.29192	2.79201	0.789479	0.363177	4.48514	2.1694
PKP2	6.21713	4.87321	4.6975	4.20621	5.49617	6.33711	5.31207	4.73067	5.1157	4.12967	3.19899	5.22746	5.9653	4.18571	6.87997	0.123285	5.74283	5.55287	4.21621	2.58226	5.26569	5.25842	6.0994	6.24424	6.53082	5.93576	4.71927	4.03547	3.6355	5.76575	5.29176	6.47463	6.18177	5.04746	5.34909	0.647509	3.33872	6.37477	5.75876	6.18847	4.87172	5.66253	6.41333	6.36584	5.91253	5.30314	5.80491	1.64828	5.0116
MSH4	0.020792	0	0.00602397	0	0.0447514	0.0144595	0.067659	0.0938724	0.0398058	0.339121	0	0.0142743	0.0339221	0.000377771	0.021542	0.0118319	0.00715542	0.0465625	0.00527029	1.23219	0	0	0.534264	0.000377771	0.282035	0.021542	0.000566656	0.0335587	0.0153929	0.199437	0.0541604	0.0160686	0.0163264	0.0222706	0.362284	0.136851	0	0.583265	0.056551	0.000275149	0	0.0545237	0.0242717	0	0.168519	0	0.346949	0	0
F7	0.829988	0	0	0.137186	0.00583509	0.0339221	0.0341038	0.00715542	0.0398058	0	0	0.539861	0.504258	0.0414847	2.92063	1.29094	1.20099	0.814021	0.0142743	0.000566656	0.130211	0.01949	0.0239448	0.151438	0	0.108789	0.0574258	0.288007	0.144239	0.0097796	0.0287523	0.130211	0.0634264	0.348289	0.0843028	0.0231127	0.0355717	0.176565	1.14103	0.241567	2.81318	0.12051	0.104082	2.34223	0	2.01719	0.0397941	0	0.223357
GDI2	7.52333	7.77804	7.48807	7.53242	7.24066	7.49433	6.72642	6.55847	7.45614	7.02404	5.92617	7.28322	7.91541	6.50718	8.22485	7.9806	7.60636	6.95527	7.23759	7.25171	7.48994	7.20221	7.38594	7.21446	7.64548	6.81817	6.78688	7.12674	6.46331	7.27006	6.73526	7.29023	6.42859	7.18338	7.53022	7.06386	6.13776	7.68741	6.91123	7.42844	7.00059	7.4179	7.48807	7.912	7.40293	7.6977	7.65381	6.65977	7.29679
PRDM1	0.658131	1.41745	0.305068	0.259363	1.29725	2.52377	1.61142	0.480257	0.388955	0.671866	1.39638	2.10394	1.25732	0.102537	1.07022	0.0648861	2.10723	0.870326	2.13041	0.946599	2.06225	2.0787	0.354204	0.855847	0.228527	0.293928	1.33164	2.40748	0.260793	2.66186	1.63402	1.09878	2.30246	2.50187	1.36044	1.46716	1.71814	1.10715	1.0769	1.0028	1.12916	2.04416	1.07371	0.688049	1.97493	1.63193	1.16272	1.95918	1.04288
ATG5	4.06985	3.92869	4.28195	4.20413	3.74999	4.30997	4.54375	4.4607	4.62408	4.57941	4.38849	4.81404	4.33568	4.23213	3.83331	4.54801	4.98123	4.32333	3.06217	4.68991	4.4058	4.63164	4.21639	4.76264	4.46598	3.63832	4.277	4.00679	4.28298	4.10124	4.27908	4.63811	4.69839	4.09346	4.07671	3.73492	4.40433	4.48789	4.14393	4.45723	3.40434	3.87889	4.11786	3.80685	4.04363	4.21226	4.1715	3.41256	4.14687
TMCC3	2.99412	2.4939	3.45845	2.00475	0.692438	3.28763	0.634814	0.242468	2.86392	1.98555	2.94754	0.674464	1.03516	0.302558	0.731483	0.351621	0.303322	2.80024	0.509931	0.441761	1.376	0.428585	1.84818	3.31486	1.95518	2.00475	1.89904	1.08905	0.551885	0.447166	3.22786	2.7761	1.13993	1.00433	2.98017	0.0345943	1.09833	0.829988	2.75969	1.70475	2.43508	2.09892	2.26837	0.553365	2.97265	0.611633	0.469334	2.12115	1.53428
PITHD1	5.69684	5.4557	6.00233	5.89283	5.6194	5.85364	5.18657	6.4922	5.73014	5.66029	5.30894	4.97658	5.48182	6.12092	5.19587	6.01585	4.95568	4.9746	5.95503	5.97676	6.01943	5.52332	5.74022	5.38346	5.40278	5.39014	5.08376	5.46745	6.20209	4.55729	4.64523	5.26341	5.83724	4.94718	5.54933	5.31262	5.80296	5.41561	5.08838	6.13353	5.13654	5.61738	5.09857	5.06806	5.59895	5.62499	5.64012	5.43131	4.87477
MTA3	4.27093	4.78918	4.54581	4.63791	3.18921	4.30383	4.90999	4.48558	4.71248	4.26367	5.14341	4.671	4.72086	4.26685	4.90508	4.77166	4.96284	4.42141	4.31144	3.86622	3.87643	4.31735	4.48929	5.10594	3.37507	3.829	4.75005	4.15421	4.35492	4.10336	4.49401	4.63724	6.1889	4.63199	4.35719	5.34177	4.63456	4.33003	4.93407	3.89393	4.45172	3.65423	3.46404	4.99512	4.38261	4.11902	3.94233	4.07026	4.83255
USP13	2.2653	4.10373	3.54777	2.51224	2.81737	2.16614	2.74176	3.38636	2.59776	3.94605	3.20444	2.13228	3.80819	2.41095	4.08568	4.72272	1.10066	3.90119	3.17064	4.00914	0.72015	3.37248	4.42773	4.02869	3.37589	3.4188	2.51124	2.52811	3.02576	3.11503	2.94628	3.54887	2.10018	3.14771	3.55496	3.57084	4.26531	2.71682	3.02372	3.31679	3.46856	1.36282	3.0086	2.98353	3.72822	2.86565	3.64507	3.9854	2.16123
ATP11B	3.74147	4.79253	3.92262	3.88546	4.03952	4.16287	4.36796	2.62907	3.72653	3.84779	3.95352	4.5157	3.93988	4.25105	4.15495	3.47342	3.95091	4.54233	3.37921	3.83093	4.08455	4.38849	4.3644	4.78621	4.05483	5.02554	4.12441	3.86731	3.40419	4.33525	3.78437	4.67624	3.79236	3.50534	3.56886	5.7572	5.71343	4.3375	4.47389	3.97337	4.16988	3.90787	4.29649	4.10071	3.58821	3.97827	3.55496	2.75246	3.9315
LAMC2	2.61288	4.75669	2.76912	2.49479	7.57299	6.85444	4.88776	3.88481	3.8469	4.00778	6.44982	4.72507	4.91223	4.26411	6.88594	0.913662	6.78574	4.90282	3.34454	0.716546	3.88863	6.48473	3.06743	4.96259	2.80419	4.6117	3.45809	5.4997	8.18582	7.10888	5.89987	7.38594	5.13187	6.84451	6.09985	0.12051	6.02916	3.97714	4.08143	5.03274	5.4943	5.05393	4.47848	6.06278	2.73548	4.48057	4.50202	1.07235	4.74865
CDK14	0.0802678	1.05443	0.184738	0.178026	2.04831	0.110901	0.050719	0.150436	0.652694	2.23402	0.491497	0.062069	0.572297	4.07671	2.15971	2.8012	0.0820493	0.243986	0.202954	0.116464	0.130211	0.189592	0.634814	0.839828	3.25649	0.0465625	0.0574258	0.354183	2.40222	2.62907	0.340695	0.0572406	0.18999	0.147103	1.38559	0.12051	1.29222	1.01797	0.193753	0.416407	0.0183767	0.302883	0.0242717	1.90002	2.38354	0.365585	0.278557	2.79932	0.0433719
SEC61A1	7.03348	7.06114	7.42228	7.16574	6.96431	7.66912	6.65866	7.19031	6.13262	7.19228	6.37477	6.66356	7.7637	7.13172	7.39586	6.87688	7.21918	7.36542	6.69049	6.06744	7.16574	6.81957	7.27924	6.90038	6.69049	7.78125	6.61025	7.48994	7.75779	7.55054	6.77036	6.96707	7.88235	6.99001	7.50089	7.20387	7.1799	6.75349	6.54779	7.14882	6.61209	6.9584	6.75607	6.82076	6.77532	7.27006	7.38407	7.76079	6.3022
PPP1R12A	4.37788	5.77174	4.39786	4.65489	4.26112	4.68772	3.46058	4.28961	3.55954	4.78191	5.13989	4.21156	5.42219	3.77658	4.46153	5.02487	4.60389	4.22017	4.60009	4.51553	4.48038	4.04981	4.63199	4.28961	5.05747	4.66756	3.20983	4.34552	4.02408	4.74253	4.78579	4.6809	4.21922	4.26858	4.87125	4.34575	5.24403	4.7167	4.64718	4.39332	3.98434	4.29755	4.26055	4.27908	4.6947	3.90887	4.50074	4.12041	4.14687
RASGRF1	0.359713	2.16326	0.223781	0.939232	0.692438	0.570183	0.752619	0.0458493	0.320288	0.906292	0.362585	0.628249	0.121361	0.0890875	0.021542	0.0118319	1.92434	0.0465625	1.7561	0.0683075	0.157246	1.38448	0.996146	0.445466	0	1.72104	0.781505	0.470496	0	1.21881	0.16749	0.257056	2.18398	0.385073	3.16106	0	0.0120501	0.534058	0.179701	0.788736	0.494681	0.855005	0.953353	0.148039	0.0696217	0.0866073	1.41138	0.353889	0.122925
CAMK2B	0.0601272	0.0820493	2.27509	0.697591	0.0662049	0.0903072	0.000188885	0.0187526	0.104446	0.250926	0.0563401	0.0142743	0.724356	2.63319	0.0600285	2.49866	0.142709	0.151438	0.255913	0.470741	0.186213	0.442126	0.138342	0.265964	0.0346595	0.25991	0.104082	0.388379	0.260793	0.310854	0.248232	0.0966418	0.0107148	0.0222706	0.101267	2.27678	1.42432	0.0682449	0.149599	1.71013	0.216414	0.12051	0.0816765	0.0267869	0.0467424	0.235092	0.020792	0.208705	0.190808
CROCC	3.23775	4.07437	3.77781	3.34281	3.21679	1.95556	1.14555	3.96466	1.89324	3.1259	1.38942	3.49553	3.39215	1.56681	1.80785	4.7113	2.55401	3.81216	3.46343	4.52709	3.42453	2.69126	3.47719	1.18539	4.90412	3.48037	1.29353	3.29948	4.01966	3.26673	3.69287	3.33106	3.51065	3.0462	4.07391	4.29315	4.15002	4.3018	2.73477	3.49517	2.61245	3.33584	3.025	2.05962	4.72803	2.8695	4.42473	3.04715	1.21984
POLR3E	5.04297	4.38608	4.70521	5.37727	4.69491	4.42368	4.64673	4.66298	4.78981	5.03401	3.56821	5.18287	4.80429	4.3427	4.71325	5.07638	4.09663	5.24372	4.85847	4.5543	5.22921	4.14435	4.90483	4.26531	4.70641	5.83619	4.56426	5.07882	4.68864	4.98801	5.02827	4.76829	5.12411	4.88927	5.21382	5.00092	4.35858	4.96735	4.47509	5.01869	5.33437	5.00863	5.82245	4.66851	5.29654	5.72196	5.10943	3.78547	3.8586
ATP2B4	0.829988	3.54333	3.08467	2.99284	3.96682	2.89487	2.41068	3.1813	3.86005	4.14669	4.70207	1.29317	3.09396	0.371365	2.75197	2.54548	3.03288	2.83128	4.79545	2.5645	2.25116	3.73386	2.0175	3.07179	1.12858	0.461367	2.9231	2.82485	0.260793	3.14602	4.08774	2.23903	5.41315	3.44017	4.30418	0.593903	3.28054	2.14667	3.68232	2.12177	3.70692	2.06618	1.96922	3.30899	2.81475	2.61649	3.1259	4.51754	3.14439
ZC3H11A	5.56862	5.85555	5.47345	5.75423	5.38868	5.07522	5.92729	5.12627	5.81781	5.74922	5.50374	5.78881	6.13513	5.73601	5.3794	5.6395	5.79076	5.74892	5.59516	5.64321	4.579	4.9235	5.85282	5.62442	5.79106	6.149	5.4288	6.02327	5.671	6.11585	5.36284	5.81657	6.62842	5.46875	6.67944	5.70469	5.56506	5.57344	6.19778	5.32835	5.88608	5.85074	5.84896	5.23728	5.28298	5.9095	5.62999	4.72803	5.15246
RIOK2	3.54832	4.37352	3.87046	3.14698	2.96504	3.51651	3.74075	3.74881	4.17779	4.43658	3.76393	3.71242	4.21506	3.4923	4.06635	4.62031	3.4427	3.45788	3.38386	4.82983	3.90654	4.28666	4.27284	2.84455	3.64901	4.1057	3.94133	3.72101	3.01014	3.90937	3.09458	3.64935	4.05232	3.2188	3.70348	3.49412	3.8174	3.46018	2.81267	4.52491	3.5716	4.14318	3.59546	3.54758	3.8146	4.51498	3.55182	2.44609	4.43926
YIPF1	4.05343	2.81737	3.51103	3.36115	3.71507	4.95178	3.55346	3.86276	3.99638	3.62325	5.16826	3.46058	4.41737	5.1611	3.56975	2.61873	4.20364	3.55531	3.77957	3.43827	3.74598	4.75743	3.50277	4.00158	4.13613	3.46519	4.46247	3.76433	3.06766	3.59427	3.67893	4.07066	4.45949	4.51188	4.02884	3.8469	3.77123	3.36769	3.52529	4.58695	2.87632	4.27226	3.40911	3.52244	2.65058	3.97086	3.84152	4.04812	3.74423
NDC1	5.05008	4.11009	4.70597	4.88889	4.1756	4.53289	4.42287	5.36474	4.6884	5.61414	3.87889	4.1885	3.52885	4.28842	4.55229	5.08189	4.7923	3.69473	4.4783	4.36266	5.13209	4.92582	5.85364	5.06473	4.98779	4.0432	4.76765	3.62741	3.22279	4.63217	4.93021	5.24621	4.74303	5.27538	5.17127	5.14235	4.6394	4.5975	4.50792	5.06203	4.55345	4.94376	3.63491	4.02201	4.96567	4.16611	4.69796	3.89974	4.67144
DGKG	0.0802678	1.84852	0.00602397	0.374751	0.551507	0.0903072	0.519816	3.12363	0.000188885	2.94509	1.49204	0.095692	0.290684	3.32776	0.09857	0.396848	0.0631851	0	2.3447	4.51351	0.0259861	3.64809	1.34241	0.40385	0.402993	0.481884	0.45881	1.37085	0.474394	0.871715	0.208705	1.60537	0.00240132	0.36741	0.00696654	0.0108114	4.74303	0.767778	0.550031	0.315385	0.251494	0	1.00076	0.00377212	2.92894	0.12884	1.23322	2.66399	0.0433719
FLYWCH1	3.94167	4.15931	3.86911	3.20652	2.69105	2.96172	3.69719	3.6138	3.25798	4.0554	2.68839	3.03782	4.72379	2.82594	2.71798	4.97093	2.71503	4.03348	3.87605	5.17924	3.66166	3.10543	3.45678	2.57986	4.98568	4.10354	3.04693	4.00817	3.15026	4.07851	3.61598	2.87475	4.10876	3.49949	3.48345	4.04229	3.99931	3.24601	2.44687	3.79937	3.86622	3.2845	3.67294	3.26321	3.66056	4.40601	3.5249	4.49302	2.43403
UNKL	3.15287	3.68428	2.4396	3.68671	2.94665	2.14667	2.48059	1.95316	2.14892	3.64541	1.21376	3.16321	2.01313	1.67525	3.43215	3.95245	2.59872	3.21222	3.68451	3.19317	3.16131	2.91322	2.8999	2.5194	3.40529	3.87761	1.39261	2.82079	2.51961	4.23785	3.07064	3.44859	4.2462	3.899	3.29871	3.35541	4.4351	2.45563	2.60901	3.61397	3.13277	2.68759	4.26281	3.68564	3.61426	3.04736	2.69177	2.96287	0.907839
TBXAS1	1.59125	0.441948	0.996765	4.1895	0.380015	3.70245	4.68047	1.17617	1.3513	0.781973	2.41325	0.375202	0.235464	3.51408	0.382746	2.2998	0.353233	2.33355	1.87782	1.77652	1.40183	1.4487	0.204977	2.64531	1.42141	3.28572	1.26283	0.424031	0.507756	0.129159	5.82683	2.55985	0.0458493	0.56346	0.856154	1.31729	2.05887	3.66492	1.76634	1.91135	0.48847	1.03187	0.23093	0.148039	1.62843	1.87066	3.25627	2.42139	1.33016
PARP12	3.53383	4.97558	3.80838	3.58901	5.65827	4.5595	4.09428	4.44438	4.23821	3.78305	4.11994	2.80871	5.03786	4.48403	3.40144	2.15544	4.22503	5.19752	4.73166	4.5846	4.46014	3.67401	3.52324	4.93458	3.51001	3.56227	3.1762	5.16057	4.3399	4.50262	5.1611	5.17147	2.26115	4.03205	4.5674	2.32766	3.73132	3.82279	3.40591	4.86859	5.22337	3.9111	3.89434	4.12947	5.65321	3.70858	4.23472	0.229876	5.37318
ALDH18A1	6.63815	5.952	6.50564	6.53244	5.2426	6.06545	5.83999	6.99166	6.09819	6.0576	4.67972	6.39911	6.17367	4.66533	6.69415	5.04316	7.53888	6.93759	5.70662	5.25326	5.65611	5.41534	6.78975	5.73848	5.93657	6.76772	6.00233	5.74956	4.82814	5.46208	5.75507	6.88444	5.11052	6.7368	6.68344	5.07973	5.72263	6.69803	6.80453	6.43507	6.25722	6.13029	6.23184	6.29647	6.13227	6.5574	5.95851	5.13035	6.1537
TARBP1	5.47557	5.35528	3.71883	4.96711	4.90121	3.33801	5.56534	3.62494	6.12455	3.43528	4.22991	4.59732	6.11628	4.04499	4.47848	4.55786	4.70314	5.51538	4.3741	4.14062	5.61766	3.99176	4.23534	4.64786	4.80783	5.10046	5.10913	5.88505	4.17537	6.09035	5.1637	5.03665	6.08929	4.82081	5.66926	4.46894	5.94758	4.70824	5.44509	4.77111	5.38894	5.19953	4.73235	4.25398	4.74981	5.09274	4.27019	3.57596	4.74594
GATB	3.47625	2.60656	4.01275	3.66843	2.67115	3.91903	3.61781	3.57733	3.7613	4.45528	3.0415	3.31885	2.78845	2.46785	4.09129	4.04686	2.17464	3.17669	4.20862	3.78654	3.29138	4.38688	4.11527	3.20249	3.70638	3.28704	4.35177	3.1815	3.15026	2.77422	3.2748	2.97755	3.55481	3.11324	3.96972	3.99814	3.7699	3.90459	3.45912	4.04869	4.10023	4.24817	3.26769	4.01652	4.36633	3.12875	3.9749	4.16117	4.37909
MXD1	2.7092	2.41068	2.81045	3.2859	3.13627	3.63603	3.66423	2.24472	3.28554	1.23834	2.2951	3.39378	5.11244	3.84814	2.27125	2.78624	4.05119	3.32731	2.71294	3.56291	3.6869	1.57819	2.21991	2.80071	1.68085	3.01139	2.93705	3.72778	3.37369	3.11978	3.68671	3.0462	3.00634	3.06677	0.922429	1.16089	2.79703	3.24152	3.23503	3.34869	2.51302	2.71458	3.93896	2.61089	1.83027	2.50568	3.2532	1.39261	3.75075
CDK17	2.19927	3.56455	2.63188	2.62367	3.05563	3.31154	2.44027	1.79537	2.12652	3.37729	4.03565	3.32954	3.07701	2.04919	2.51359	3.53293	2.72786	2.4661	2.99412	5.4524	2.7505	3.27774	3.14979	3.00278	3.32996	3.00054	2.24892	3.83983	2.74234	3.14771	2.65666	3.1922	1.72139	2.96955	3.00319	3.5617	3.6834	2.19036	2.7959	3.00899	2.23784	2.52754	3.72494	2.13902	3.43414	2.37486	2.47471	5.48935	2.33572
DNAJC25	2.45121	2.91075	2.46411	2.13432	2.88556	2.1561	2.88854	1.67684	3.78865	2.91173	3.1105	2.63857	2.49528	2.19119	3.03973	2.47271	3.07197	2.07911	2.26681	3.98612	2.28491	3.66719	2.94824	2.49528	2.12439	2.65824	3.27774	2.59487	1.92888	2.77832	1.94603	2.24315	2.75011	2.56866	2.17753	2.79861	2.37027	2.10821	2.84899	2.74521	2.01719	2.278	2.5303	3.05374	2.24816	2.03374	2.24975	2.42375	2.88649
SLC2A3	0.243753	6.75226	0.774733	0.24155	9.63429	3.32907	3.54237	1.744	0.761788	2.05962	2.49997	2.37278	0.754388	0.000377771	10.4708	1.30211	8.9563	0.099588	7.78125	2.48135	0.130211	8.64012	7.45223	3.00553	0.06707	1.00385	0.28874	7.35087	0.160753	8.04758	0.410241	6.00085	10.0411	8.63321	0.860793	8.13969	3.09523	0.202731	1.18381	2.90103	1.5954	0.12051	7.07074	9.79682	4.07885	0.528288	0.140147	3.2038	2.87547
PSD	1.6522	0.694505	0.803592	1.34204	0.536698	1.02648	0.494164	1.15304	0.683722	1.89116	0.606815	1.05721	2.77735	2.78451	0.917021	3.16816	1.04142	1.42373	1.56519	2.14892	1.27673	0.987384	0.996146	0.445466	2.33355	1.12782	0.56346	0.930945	3.16321	0.440252	1.16739	0.803592	0.606688	0.613429	1.52247	1.65746	1.14294	1.61212	1.05477	1.6532	1.25295	1.26022	1.44148	0.572469	1.0087	1.64518	1.31295	2.59258	0.449842
CTDP1	3.48531	2.69062	4.17499	3.52666	2.7212	4.13638	3.21994	3.51603	2.02442	4.16075	2.59567	3.38636	3.39549	2.67951	3.08103	3.23464	2.72786	3.92683	3.13934	2.99799	3.55232	2.73207	3.73963	1.82525	3.90459	3.08191	2.69375	2.80419	5.08718	2.53243	2.79505	2.61089	2.79977	2.51492	3.93719	3.91	3.24175	3.74269	3.74147	3.51688	2.87632	4.06674	3.86454	2.98353	3.69441	3.66349	4.10124	3.91361	2.53511
YBX3	7.10888	7.1331	7.47754	7.51672	8.5199	7.58455	6.94237	7.14882	7.16574	7.66638	8.11541	6.81282	7.43663	5.16775	7.33954	5.84219	7.47567	7.59681	7.31775	6.80316	6.67248	7.03497	7.49639	7.08164	7.05328	6.63815	6.77532	7.24445	7.04814	7.8482	6.78975	7.78125	7.41399	7.21635	7.294	6.93759	8.25568	7.45001	6.82628	7.33363	6.25125	7.24066	8.15136	7.57564	8.1474	5.86054	7.22817	5.90755	7.08643
STYK1	2.51677	1.82046	1.07115	3.54812	4.11527	3.40886	2.86587	1.85288	1.73547	2.04831	4.66187	2.82635	1.0157	4.9449	3.06079	0.0802678	1.28224	2.38747	1.18381	0.867634	2.90817	2.46813	2.23903	3.66009	3.48738	0.577662	1.81958	1.57626	2.48967	3.34784	2.24864	2.86974	3.27904	2.36822	2.46757	0	2.85848	2.05227	1.52737	2.27605	2.40696	2.07733	2.63382	3.40102	1.81762	3.42191	1.75544	0.229876	2.78728
WNK1	5.05304	5.6253	5.13101	5.22035	5.83248	5.49079	4.51866	4.66653	4.31319	5.01656	5.2795	4.84614	5.32063	5.02639	5.70263	5.46687	5.11417	3.82052	4.1418	4.72086	4.32787	4.05311	5.62884	4.86159	5.48804	4.90035	3.8591	4.85655	5.81415	4.24817	5.13582	5.38927	4.72974	4.87321	5.74283	5.6171	5.7408	5.3631	4.79031	4.85954	4.21066	4.37995	5.68671	5.16394	5.62631	4.31053	5.35972	4.74658	4.39536
CCAR1	5.60465	6.03653	5.41939	5.70662	5.82049	4.92298	5.40607	4.79126	5.59802	5.8878	5.26948	5.36084	6.63427	4.97258	6.36381	5.87438	5.17969	6.27036	5.4764	5.51283	5.13035	5.58437	6.25891	5.28463	6.07565	5.89013	5.97123	5.27511	4.53181	5.59865	5.73634	6.06704	5.92912	5.29511	6.12052	6.31929	5.30618	5.40433	5.23884	6.62789	4.94952	5.64012	5.76336	6.16167	5.99522	5.73601	5.5391	4.4972	5.52035
OGFR	4.82639	5.59174	5.17328	5.24372	6.03291	4.37222	4.81711	4.9804	3.48062	5.34682	3.43766	4.29315	3.89467	3.3061	4.8969	5.27922	4.82983	5.17723	4.91443	5.62337	4.47302	4.93561	4.79299	3.27017	4.38484	6.38875	3.93091	6.65866	5.19075	5.97756	4.62324	5.11932	4.97579	5.18633	4.81691	4.64861	4.32527	4.43126	5.51928	4.57429	5.48804	4.44924	5.18125	5.45914	5.3801	5.18993	4.69067	5.62309	4.43366
GNA15	0.0802678	1.72259	0.102537	2.626	0.969908	2.3676	1.79313	0.229961	0.000188885	0.364612	4.74915	0.341347	0.0698034	0.0590414	0.0467424	0.137339	0.541558	0.099588	0.307209	2.26157	0.72015	0.189592	0.0480118	0.902535	0	0.0849879	0.405055	0.858175	0.233972	1.54825	1.87427	0.223781	0.197757	3.53404	0.823208	0.0345943	2.81475	0.814701	0.966609	1.79659	0.396455	0.12051	0.0697518	0.0545237	0.141055	0.782631	0.419019	0.31804	0.681728
CREB3L3	0.658131	0.123651	0.0153929	0.0530783	0.148382	0.0903072	0.412548	0.0576501	0.388955	0.275145	0	1.88903	0.387823	0.000377771	1.07022	0.164677	0.908964	0.117554	0.388379	0.000566656	0.186213	0.01949	0.138342	0.203815	0	0.798134	0.378341	0.139537	0.049618	0.0966418	0.410241	0.928222	0.0163264	0.230996	0.0510876	0.0108114	0	0.620767	0.0396175	0.145661	2.80968	0.302883	6.74038	1.01176	0.129347	0.258573	0.0735322	0.0259861	2.42342
PIGV	3.22973	2.76196	2.87086	3.65683	2.48662	3.43414	3.37844	2.81706	3.84977	2.56606	3.53339	3.65037	3.23015	2.54316	2.82681	2.5478	2.99467	3.74283	3.16449	2.44171	3.27058	3.21155	2.83231	3.57205	3.68806	2.91783	2.79505	3.16606	3.37369	3.3669	2.17951	2.26136	3.68849	2.75739	3.06287	3.01973	3.38228	3.40955	3.50798	2.88778	2.90797	3.79557	3.34908	2.86733	2.90196	3.64956	3.06344	2.95893	3.35541
PTPRU	5.45647	5.06521	5.4825	0.156041	3.57414	5.12317	0.752619	3.60692	3.01373	3.79557	4.58299	5.01064	3.43586	2.78274	3.719	4.00357	4.11786	0.96385	3.78166	3.54076	3.08784	3.34064	4.46743	4.6106	0.25426	1.42951	0.906569	4.01496	5.15807	3.13911	4.58412	4.57747	6.28154	2.61191	5.66981	3.05194	1.76488	1.8263	1.01494	0.377723	4.18812	4.10758	2.96085	3.93965	5.06347	1.10205	2.9542	1.6826	1.31881
SNRNP40	5.37913	5.96008	5.93806	6.05515	4.80082	5.1672	4.99512	6.09537	5.2492	6.48102	5.03525	5.08689	5.62851	5.93728	4.7489	6.11447	4.80123	4.63164	5.67246	5.58467	5.64929	5.64563	6.21377	5.61502	6.00233	5.0925	5.39161	4.63125	5.23933	5.14563	5.46081	5.23933	6.01585	5.38733	6.15547	6.20788	5.31783	5.73601	5.17596	5.2181	5.20415	5.45707	4.93769	4.81599	5.17451	4.4763	5.89928	5.27381	5.04226
RIMBP2	0.532821	0.108609	0.110551	1.43464	0.0237596	3.97984	0.144937	2.56013	0.367497	0.0191285	0.0563401	2.91215	0.267014	4.96829	0.0341038	4.00176	0.0259861	0.909568	1.70475	0.0683075	0.0529354	1.34634	0.0698034	0.265964	0.0515328	1.90828	0.104082	0.195802	5.70342	0.0298584	0.0541604	0.257056	0.0566494	3.06287	0.432277	0	2.80821	1.41727	1.52111	3.39378	0.0626777	3.64003	2.04891	0.01015	0.414958	0.770867	2.08451	0.16749	0.355366
COL11A1	0.101494	0.0820493	0.160074	0.0749498	0.0339221	0.0339221	0.000188885	0.00715542	0.0749498	0.0834427	0.0171582	0.711182	0.09857	0.000377771	0.173667	0.781838	0.068715	0.468728	0.0458493	0.246697	0.104082	0.0419893	0.0924936	0.000377771	0.06707	0.0973381	0.0574258	0.119129	0.0892198	0.199437	0.16749	0.077013	0	0.185951	0.00696654	2.56402	0.104082	0.0556062	0	0.230684	0.00602397	0.0285688	0.0467424	0.0191285	0.178108	0.293928	0.020792	0.16749	0.0433719
QSER1	2.68604	3.87063	2.18398	3.82517	3.28955	2.25959	2.25271	2.7492	2.27862	4.65261	2.72715	2.98805	3.51273	2.15457	3.80451	3.451	3.29117	2.64352	3.31632	3.83528	2.45452	3.31662	4.37181	2.73963	0.905663	4.02299	1.41347	3.00918	3.09835	4.15446	2.39326	3.69585	2.85893	2.87383	2.67233	4.13787	2.8999	3.03618	3.4532	3.121	2.93108	3.04526	2.66275	3.26321	3.15963	2.843	3.10588	3.33984	2.47711
MPC1	5.79047	4.81711	5.54044	5.08094	4.64153	4.51188	5.93728	5.12433	6.0341	4.47722	5.47466	5.63275	4.53494	7.52805	4.49099	5.14438	4.93544	4.58299	2.43472	5.29453	6.53292	4.81175	5.31884	6.10185	5.19393	4.736	5.58755	4.8475	3.41256	4.44593	3.7704	5.08145	3.14622	3.84225	5.01386	2.97336	3.95208	5.12894	4.40308	5.46379	4.44203	6.07148	4.06965	4.42388	5.01064	6.10029	4.80143	4.29951	5.88218
ACAA1	6.45074	4.32744	5.75399	6.1499	5.9171	5.99754	5.73877	5.34281	5.83182	4.72049	5.89576	6.58951	5.17596	4.31399	6.03494	4.21978	6.26064	6.34769	5.51811	5.15963	7.23906	5.73237	5.59174	5.94985	4.76829	6.70053	6.78574	6.13817	4.92999	4.63662	7.5987	7.47136	5.73753	6.04861	4.73148	4.62822	4.38709	5.84781	6.39707	5.64075	6.64274	6.09377	6.74382	6.06906	6.50401	6.23705	6.06227	5.04021	6.23621
BCAT1	0.283458	0.361592	0.314919	0.178026	0.794383	0.512023	0.000188885	0.128067	0.0749498	0.250926	3.88035	1.31633	0.347553	0.195846	6.0477	0.253882	0.189392	0.151438	0.307209	0.246697	0.104082	0.118265	0.334447	0.000377771	2.94573	0.166493	0.000566656	0.119129	0.125756	0.107565	0.0763899	0.205739	4.55867	1.44607	4.79299	0.57056	5.04	0.0682449	0.105293	1.11704	0.0753046	0.09857	0.298476	5.0582	4.09765	0.402641	5.47719	3.27127	0.206066
HDAC7	3.91263	4.95946	4.17266	5.24476	5.22456	4.69288	3.94302	4.24937	3.93323	3.84779	5.26569	3.99848	4.1394	3.29031	5.20597	2.56694	4.67645	4.36877	4.88069	5.64676	3.04075	4.22	4.42567	4.59497	3.324	4.65117	4.04981	4.06038	3.80958	5.66289	5.18938	5.20144	5.33437	4.58564	4.77111	4.35065	4.21141	3.48722	4.04833	3.64541	4.11031	4.09346	3.78885	4.8969	4.65361	4.40006	4.94271	5.13582	3.96335
LZTS1	0.0601272	0.316996	0.137339	0.0530783	0.0447514	0.0510876	0.0834427	0.104446	0.0398058	1.07483	0.0458493	0.0461992	0.121361	0.0590414	0.460646	0.164677	0.0553621	0.0136204	0.379873	0.000566656	0.0259861	1.21701	0.115183	0.000377771	0.0192817	0.0341038	0.000566656	0.0118426	0.0331917	0.0966418	0	0.0358894	0.00240132	0.0222706	0.0337439	0.047515	0.967455	0.0289357	0.021542	0.0943786	0.00602397	0.0285688	0.0467424	0.139861	0.388527	0.12884	0.020792	3.43849	0.0198659
PRDM6	0.0403363	0.0545237	0.00602397	0.0298584	0.33485	0.0510876	0.0341038	0.104446	0.000188885	0.225683	0.0322685	0.0142743	0.31601	0.0414847	0.234049	0	0.00715542	0.099588	0.168393	0.116464	0	0.01949	1.16594	0.000377771	0.239954	0.0341038	0.000566656	0.0118426	0	0.107565	0	0.0572406	0.158857	0.00396101	0.068715	0.417147	0.0478213	0.0434914	0	0.000275149	0	0.428161	0.0816765	0.172603	0.0903072	0.973665	0.0735322	0	0
WNT8A	0	0	0	0	0	0	0.000188885	0	0.000188885	0	0	0	0	0.000377771	0	0	0	0	0.00527029	0.000566656	0	0	0	0.000377771	0.0346595	0	0.000566656	0	0	0	0	0	0.0274576	0	0	0.0345943	0	0	0	0.000275149	0	0	0	0	0	0	0	0	0
SPAG4	2.20164	1.44944	0.567586	4.2097	0.551507	1.2939	3.29995	0.75889	2.10509	1.00166	4.28543	2.29018	0.524974	3.90272	1.86912	0.818644	2.32659	2.97485	2.50219	1.83113	2.58574	3.05194	1.08456	1.88583	1.76634	0.883433	2.14226	2.68176	4.02299	1.80942	2.57009	1.02482	1.60887	3.99594	0.788696	3.08511	0.388955	1.80735	4.55229	2.34071	3.10031	0.6299	1.77973	2.1297	0.614127	2.78451	1.55566	2.85065	4.10896
NCKAP1	5.74247	6.66494	6.09692	5.70777	5.71883	5.56477	5.66766	5.17806	5.62695	5.96727	5.52852	6.14009	6.50282	5.69216	6.45511	5.88681	5.97046	5.7408	5.76306	6.19223	5.52008	5.7584	6.5671	6.0027	6.48917	5.39973	4.91646	6.0568	5.43271	6.01787	6.01546	5.64808	5.75507	5.79836	5.7091	6.30745	5.73053	5.75399	6.58951	5.96791	5.10288	4.94909	5.28546	5.85774	6.04453	5.46254	5.69929	5.54775	5.62724
MRPS35	6.97034	5.84184	7.0287	6.79325	5.6815	7.08811	6.60886	6.33272	7.20387	6.23705	5.88751	6.60886	6.93037	6.94237	7.05489	6.93037	6.16167	6.20209	5.91911	6.00556	6.60886	6.20929	6.56284	7.44632	7.18505	5.56738	6.33818	5.86021	6.32256	5.64563	7.88235	7.20768	5.70406	6.29276	6.4362	5.61584	5.54902	6.6504	7.02116	7.22745	6.03888	6.62736	7.6136	6.77927	7.23759	6.52242	6.72229	4.69288	7.11747
GUCY1B1	0	0.0239448	0.0153929	0.0298584	0.0339221	0.0144595	0.000188885	0.0187526	0.0398058	0.0191285	3.719	0	0.0583226	0.168645	0.0097796	0.0118319	0.0193137	0	0.00527029	0.0683075	0.0779687	0.01949	0.0239448	0.000377771	0.0192817	0.0097796	0.0574258	0	0.0153929	0.0195552	0.0287523	0.0160686	0.0163264	0.0222706	0.0153929	0.381604	3.17505	0.00602397	0.0728801	0.0483769	0	0	0.00602397	0.01015	0.222223	0.0866073	0.020792	2.03625	0.0433719
SFSWAP	3.94051	4.46445	4.20986	4.64119	4.67836	4.30281	4.2774	4.14435	4.5148	4.87562	4.22931	4.30997	4.99856	4.30158	4.32527	4.80317	4.82798	5.00144	4.47255	4.60992	4.75905	3.75577	4.43949	3.95809	4.88327	4.13284	3.98633	5.09199	4.72399	4.64545	4.62324	5.0449	3.88562	4.27266	4.89249	4.87539	4.94584	3.83548	4.48403	4.76214	4.3659	4.63298	4.58913	4.34228	5.49079	4.4364	4.51639	4.3785	4.34153
TNK2	4.48747	3.85926	3.93527	5.85582	5.05233	5.15216	3.72217	4.24638	3.43498	3.47308	2.35713	4.40452	4.79208	2.47448	2.93345	2.83427	4.09091	6.6452	5.67929	4.73627	5.4557	4.54209	2.71172	3.96538	3.55001	4.45889	4.82216	5.38677	3.90616	5.08978	5.27484	4.53234	4.3096	5.34422	4.2567	4.15548	5.79307	5.39507	5.23494	4.32708	4.34392	5.75399	4.69434	3.34947	4.37387	5.74409	5.23575	3.75169	4.07885
MON2	3.46958	4.20343	2.73477	3.0303	3.16691	3.42796	2.80631	2.93753	2.67381	3.60534	3.54594	2.90755	4.33197	2.54146	3.27107	3.47526	3.67076	3.45553	3.03578	4.13766	3.241	2.08543	3.85672	2.9945	3.38509	2.89689	2.30266	3.67327	3.1404	3.72601	3.42914	4.00986	3.87102	3.11882	3.55689	3.75802	3.75723	3.08784	3.41505	3.4797	2.72446	2.70082	3.28554	2.99412	3.79256	3.18889	3.02947	3.11349	3.12654
CDH3	5.66029	5.8723	5.81048	2.03308	5.93311	5.67412	3.52324	5.89283	4.31319	5.65234	6.50401	6.02406	3.93424	0.371365	5.78638	0.294818	6.84904	4.54443	5.20494	0.246697	2.94098	4.85239	5.26627	5.75911	2.66943	5.27782	5.04297	3.78789	3.39654	4.81219	6.20619	6.70162	6.30127	6.00345	4.77621	0.275388	5.54411	5.54494	5.27511	5.40118	5.91496	4.92251	3.21173	5.50605	4.86551	2.34531	5.67773	0.599512	4.16968
ARSF	0	0	0	0	0	0.0144595	0.000188885	0	0.000188885	0	0	0.0142743	0	0.000377771	0	0	0	0	0	0.000566656	0	0	0	0.000377771	0	0	0.000566656	0	0	0	0	0	0.000566656	0	0	0	0	0	0	0.000275149	0	0	0	0.00377212	0	0	0	0	0
GPBP1	4.6632	5.65474	5.03714	5.20879	5.17723	4.78897	5.59578	4.85482	5.41067	5.35456	5.49494	5.31989	4.98147	4.92396	5.53988	5.37318	5.07189	5.49397	5.38264	5.42581	4.44865	5.30026	5.57651	5.73601	5.17596	4.79817	5.33788	5.5374	4.36935	5.85208	4.70666	4.96976	5.11517	4.44495	4.9859	5.06108	5.23774	5.04851	5.34254	5.79635	4.79276	5.28607	4.54734	5.56257	5.93488	5.28298	5.07118	3.71789	5.7562
DGAT2	4.53019	3.9589	4.16711	3.79937	2.90213	4.65838	4.44369	4.63996	4.07759	1.61212	0.952591	5.38346	3.03824	0.629095	5.39014	2.61266	4.31598	5.08406	2.761	1.93487	5.57763	3.07106	1.70988	3.66534	2.84195	2.98901	4.85425	3.00918	2.84987	3.16463	4.93021	4.03046	1.45121	3.0495	4.25084	2.33106	3.09835	4.15706	4.47881	4.11902	4.95434	3.04526	4.71074	5.39329	3.29633	5.19775	4.12967	2.82186	4.52297
ZNF112	0.692812	1.7742	0.0669339	1.34204	1.87721	0.727694	1.77765	0.812862	0.652694	1.53617	1.41087	1.34271	2.23282	2.72768	1.25988	1.19822	0.937961	1.83652	0.300806	2.56167	0.631369	1.99421	1.27637	0.40385	1.54012	1.38501	1.42708	0.590187	1.41795	2.05159	1.02615	1.50091	1.48297	0.771533	0.756308	1.72911	1.45303	0.87966	2.00172	1.06403	1.21291	1.89792	1.68449	1.09258	0.0216337	1.54506	1.41989	1.12805	1.11441
CS	7.88977	6.93037	7.10434	7.32571	6.85192	7.17028	6.71832	7.18861	6.69049	7.33535	6.66494	7.04148	6.67603	6.76227	7.37604	7.34799	6.77772	6.44152	6.85599	6.72229	7.12162	6.66107	7.82213	7.45428	7.71235	7.23759	5.77617	5.90433	5.87567	7.11584	6.9629	7.06032	6.25891	7.07659	6.51906	7.00992	7.18505	7.12495	7.23906	7.4386	7.0562	6.88658	6.59076	7.11747	8.03071	7.06717	7.49198	7.03797	6.7037
LTK	0.503977	0.67167	0.0850788	0.312892	0.0546924	2.25078	0.175117	3.25493	0.268091	1.64325	2.58798	0.294283	0.0339221	0.12884	1.62373	4.57357	0.0553621	0.134897	3.2746	4.12638	3.20902	0.928222	0.375079	2.81539	0.213648	0.0097796	0.0574258	0.923381	2.70449	0.389791	0.121844	0.0358894	1.35484	0.755263	0.0843028	5.35052	0.09857	1.93196	0.453593	2.87184	0.180885	0.354183	0.642704	2.43765	0.444786	0.139576	2.02394	2.06596	0.40926
MRPS24	7.98355	6.60291	6.97327	7.44054	7.52333	7.02116	7.20675	7.07659	6.89079	7.12674	6.72166	7.74111	6.70299	6.81403	7.05803	7.44822	6.62618	7.30437	8.09969	7.89267	7.66638	8.08926	7.31775	7.27006	7.87248	7.03642	7.37814	6.71705	6.35932	8.05116	6.51562	7.47567	6.53852	7.69537	7.20387	7.4179	7.79613	7.68237	7.76079	7.20768	7.89601	7.38759	7.05328	7.31174	8.27062	7.2426	7.16409	8.46587	7.2755
ELMO2	4.26685	4.41678	4.59411	4.62464	4.57878	3.53512	4.02061	3.63374	3.77935	3.72319	4.68772	3.82939	3.12183	4.84462	5.22268	4.03975	4.52513	4.09443	3.28211	4.23193	4.19892	4.27075	3.80266	2.97152	4.09459	4.27864	3.95056	3.95767	4.58895	4.28823	3.62579	3.694	4.35754	4.0182	3.48161	3.79276	3.7383	2.97971	3.90812	4.25988	4.47107	3.45483	3.94373	5.06425	3.48772	4.49537	3.57764	5.00745	4.04103
WAPL	4.45235	4.45949	4.59983	4.56191	4.1165	4.19379	4.02798	3.53736	4.65641	4.89914	4.08774	4.25188	3.87538	3.64568	4.80832	3.92156	4.83459	4.06143	4.39684	4.36417	3.79256	4.18511	5.06019	4.736	4.59822	4.7693	4.33131	3.91823	3.92399	4.68024	4.11692	4.70597	3.86276	4.16407	4.16407	4.4302	4.19574	4.65211	4.18408	4.63024	4.34599	4.13066	4.35047	4.56289	4.59713	4.52709	4.13284	3.98475	4.24918
VMP1	5.45091	7.77569	5.95571	6.44982	6.58157	6.08082	7.40293	5.46745	6.70442	6.54779	7.23553	6.7368	5.98213	5.76276	6.53016	5.29632	6.80947	8.12839	5.22035	7.91541	6.26789	8.02012	5.89045	6.48917	4.99904	6.35136	6.31601	8.54319	5.85002	8.45397	6.89875	6.81019	5.61738	6.73526	6.39446	7.25517	6.85119	6.29368	6.54332	6.49387	5.20282	6.71832	8.0089	7.2755	5.215	6.45188	6.92363	5.47057	6.86764
APPBP2	2.3808	3.97512	3.90616	3.16463	2.4396	2.70756	2.91555	3.23097	2.91605	4.02408	3.23735	3.10811	4.43995	2.92681	3.13688	2.75474	3.24469	3.38267	3.32712	2.90852	2.93318	3.36454	3.78493	3.33973	4.26152	2.86423	2.55985	2.89565	3.14818	3.48306	3.11599	2.98428	2.52336	2.33674	3.83404	3.88881	3.6927	3.0314	3.14178	2.49503	2.47393	2.86629	3.13077	2.99854	2.35742	2.73138	2.90387	2.98083	2.70428
POLD1	5.39896	5.50464	4.13706	5.70374	5.88012	4.22521	4.27164	5.11014	4.98615	5.26162	4.14159	4.54186	3.77161	4.06038	4.95545	4.99777	4.39769	4.13826	5.74211	6.16243	5.07948	5.40402	5.29261	3.89224	4.33927	5.59174	5.063	4.60496	4.36573	5.27425	5.07337	5.16556	5.40824	5.23366	5.15268	5.77122	5.0209	5.33759	4.40386	4.63125	5.41589	5.15913	5.30864	5.18025	5.45183	4.67505	4.78939	5.33685	4.73946
SEZ6	0.020792	0.566179	0.0348367	0.11565	0.107565	0.149909	0.000188885	0.173095	0.0398058	0.12884	0	0	0.0859024	5.60432	0.0467424	3.95494	0.165488	0.186038	0.193337	0.470741	0.0779687	0.01949	0.0924936	0.151438	0.413239	0.0341038	0.000566656	0.0552409	0.0153929	0.265474	0.286034	0	0.00576029	0.0834427	0.175117	0.0231127	0.0583226	0.176565	0.021542	0.177322	0	0.302883	0.0150188	0.306883	0.0341038	0.0237596	0.188308	0.0259861	0.0833896
EIF4B	7.72656	7.66638	8.14317	8.09287	6.75712	8.21067	6.95527	8.34471	7.21092	8.36288	5.86314	7.90235	8.55606	6.87267	7.20221	7.18505	7.9806	7.87248	7.8332	7.67167	7.87913	7.2426	7.61661	7.912	8.87418	8.37741	6.63192	8.00125	7.41202	7.46913	8.1943	7.38186	8.45946	7.86977	8.01611	8.84854	8.94655	8.81945	8.38872	7.90848	7.47754	8.3066	7.50089	7.10279	9.27372	7.53022	8.67539	7.05803	7.06243
SLC6A16	0	0.1187	0.153186	0.697591	0.0447514	0.149909	0.050719	0.0187526	0.000188885	1.21227	0.0171582	0	0	0.000377771	0.021542	0.123285	0.013526	0.099588	0.379873	1.54012	0	0.118265	0.0924936	0.09857	0.45881	0.189805	0.0574258	0.0871512	0.049618	0.0423666	0	0.0966418	2.0001	0.0447514	0.378032	2.04282	0.173277	0.192	0.179701	0.000275149	0.157246	0.0775266	0.0923578	0.089796	0.111076	0	0.238695	0.188308	0.0198659
BICRA	1.94277	2.81417	1.87689	2.81508	2.51279	1.83279	1.85253	2.18254	2.14892	1.80909	1.51622	2.22514	1.76334	2.64352	2.50054	2.43354	2.21991	2.52736	2.58971	2.43508	2.22361	1.15464	2.43053	1.81908	2.32766	2.56896	1.92332	1.48056	2.93298	2.23075	2.24252	2.46727	2.85664	1.7991	2.15319	2.73548	1.95877	1.81187	1.65873	1.22159	2.09379	1.96258	2.03903	3.21812	2.08151	2.40696	2.08451	2.61747	1.86229
SPHK2	4.79838	2.83548	4.63703	5.9171	3.79736	5.15601	3.87837	3.66009	2.6691	2.87211	1.68885	4.12376	3.97612	4.33733	4.88927	3.86866	4.62266	4.58476	2.35771	3.76469	5.27703	2.5363	3.54635	2.7614	4.27001	5.93422	3.53659	3.31423	6.24576	2.84783	3.92302	3.20936	5.11816	3.79629	3.17022	3.48772	3.4362	4.35194	3.76561	3.71549	4.70207	5.16944	4.84661	4.40773	2.94733	4.38323	5.0116	4.09056	3.8409
RPL18	10.4902	10.271	10.6263	11.2501	11.4435	10.9537	10.8454	11.1467	11.1258	10.4708	10.4271	11.0825	10.7057	11.4435	10.5598	9.96641	11.1258	10.7573	10.7237	10.6614	11.0136	10.9196	10.9537	10.7905	11.031	10.9355	10.9196	10.3553	11.6473	10.7573	10.7905	10.6263	10.7772	10.6072	11.0464	10.6072	10.9537	10.9355	10.7057	9.96641	10.8454	11.0136	11.0464	10.8248	10.6614	10.409	10.9746	10.5419	11.1467
CA11	2.95569	2.77635	2.86755	2.37457	3.21398	2.19155	2.18092	4.01838	3.43884	3.20983	3.72255	2.34358	0.854622	4.12947	2.5194	4.10798	3.32604	2.60679	3.89204	2.80365	2.289	3.40269	3.17477	1.29483	1.31077	2.80365	3.69849	3.39798	4.69434	2.0918	1.0156	1.75934	1.56215	2.32491	2.87368	6.18539	4.63062	3.55232	2.02137	2.38261	2.30755	2.72539	3.04504	2.44107	2.85378	1.94603	2.31595	2.50339	3.87627
ISOC2	5.53275	5.48066	5.71343	6.46201	5.90723	5.07118	5.33118	5.48643	5.37857	4.71944	4.37733	5.63399	4.1157	5.64447	4.42977	5.20739	5.27891	5.32063	5.56166	5.42581	5.46055	5.96171	5.93193	4.71058	5.70342	6.28154	5.69958	4.47722	5.5236	5.15268	5.12764	5.38677	5.97875	4.86925	5.7408	4.57168	5.29261	5.37088	5.13989	5.51451	5.27425	5.76888	5.29799	5.07573	5.94384	5.27922	5.54725	5.44018	5.51108
U2AF2	7.526	7.27356	7.38407	8.83383	7.68237	7.23396	7.24445	7.51927	7.24066	7.75141	6.64994	7.39351	7.53888	7.44223	7.44632	7.40644	7.45001	7.05409	7.30801	7.52805	7.09412	6.87688	7.93168	6.94947	7.64288	7.74598	6.57268	6.73809	7.60363	7.45001	7.36963	7.96948	7.40838	7.18861	7.68237	7.8332	7.56835	7.60888	6.91596	7.44054	7.40067	7.58455	8.02658	7.30801	7.88535	7.28139	7.8631	7.32183	7.02116
EPN1	6.7316	6.01276	6.1129	6.88161	7.06813	6.05895	4.71482	5.67476	4.23113	5.34422	4.17686	6.35629	5.77309	4.79382	6.06821	5.91911	6.78051	5.18262	6.35539	4.53	6.37084	5.83842	5.32809	3.69793	5.63306	6.34987	4.61479	5.51197	6.72901	6.02916	5.96171	5.9392	6.12281	6.07398	5.48036	5.92484	6.21377	6.13441	5.71159	6.53727	6.66356	5.59461	6.39707	6.31022	5.93422	6.07233	5.87908	7.24899	5.0582
MED29	3.89048	4.90459	4.70563	4.87477	4.95617	3.89286	4.45889	4.48462	3.86686	3.86411	4.35534	4.49401	4.29099	5.27589	4.07534	4.00176	4.46743	3.72079	3.84814	3.62303	4.07817	4.2595	4.24051	3.89074	4.52866	4.31299	3.8098	3.51782	5.04633	4.23438	3.77781	3.83349	4.5245	3.72698	4.16308	4.10588	4.35858	3.68495	4.30071	3.88274	3.88156	3.64269	4.57283	4.08455	3.61954	3.69507	3.88481	4.43773	4.28899
AHRR	0.863743	1.71975	0.208924	1.33593	0.289048	1.20099	0.61266	0.396455	1.19595	2.26475	0.203646	0.360403	1.19494	2.18311	0.234049	3.53179	1.5376	0.56051	1.17635	1.09632	1.15554	1.90938	0.960595	0.808891	0.199118	0.144937	2.18152	0.858175	0.603955	1.01085	3.28467	0.676499	1.26706	2.79884	1.25608	2.24501	1.61542	0.709373	0.817442	0.953353	1.53617	2.03054	0.94546	0.272787	2.98038	0.734456	1.14849	4.16988	0.176893
GSC2	0.020792	0	0.184738	0	0.00583509	0	0.000188885	0	0.000188885	0	0	0	0	0.000377771	0.0097796	0.0237596	0.000755542	0.0136204	0.00527029	0.000566656	0	0	0.0239448	0.000377771	0.0815145	0.0097796	0.000566656	0	0	0	0	0	0	0.00396101	0.0153929	0.28874	0.0769315	0	0	0.000275149	0.00602397	0	0	0	0	0	0	0	0
ZNF275	2.42532	3.79256	2.8242	2.18569	3.31083	1.96366	2.73607	2.1762	3.14581	2.6997	2.74306	2.46898	2.76783	3.0716	2.12177	2.65947	2.50902	2.02164	2.09831	3.06446	3.08784	2.32987	2.61649	2.69531	2.71361	3.46378	2.45806	3.06054	1.55865	2.4975	2.61573	3.23464	1.10945	1.87217	2.24092	2.23358	2.12312	2.26447	1.93042	1.8545	2.37541	2.26089	2.49942	1.05219	2.36623	2.31384	2.14442	2.55032	1.9297
MTMR1	3.65275	4.43561	3.86454	4.41596	4.79253	3.26617	4.07066	3.86791	4.09504	4.17114	5.07337	3.53426	2.96134	4.28087	3.96203	4.61559	3.7071	3.47526	3.68378	3.68451	3.90515	3.90616	4.12196	4.3751	3.17739	4.22345	3.10172	4.00951	3.01695	5.45941	4.11925	4.24762	2.88513	3.69245	3.86454	3.65176	4.31851	3.27859	3.3151	3.10728	3.58976	3.48062	3.94605	3.45262	3.99153	3.78569	3.2626	3.3569	3.5167
GPC1	4.62266	6.02137	5.22946	2.87434	5.7349	3.8062	4.08806	3.64773	3.1431	5.43879	3.34826	3.38267	3.85489	1.63087	5.50433	3.04646	6.87029	2.54231	7.16769	3.88481	1.78131	5.54992	5.10288	4.02334	3.14884	4.32744	1.08713	4.3785	2.43136	6.10567	5.48559	3.17505	5.34682	6.11253	5.45456	4.84614	7.29869	2.09691	3.51918	1.80685	4.33278	3.03803	3.87909	4.83459	4.37591	1.76859	4.74824	6.15709	1.96881
ADCK1	3.64914	2.77804	2.8221	2.2435	2.58179	2.97336	4.08222	3.63295	3.94922	2.64249	2.87399	3.50121	3.13016	2.23585	2.36388	3.2991	2.58436	3.0981	3.11481	1.95383	3.57764	2.13006	2.67927	3.07648	2.84756	3.54832	3.94286	3.53694	2.33572	2.43791	3.57913	3.32548	3.91636	2.78998	3.38386	2.70671	2.99799	4.0645	2.89751	3.89808	3.71685	3.62219	3.53362	2.73335	2.841	3.75743	2.93663	3.01802	2.75139
HAGH	5.08459	5.38894	5.33846	4.76105	5.25351	5.10842	5.71719	4.97798	5.71607	4.28713	5.73753	5.86453	5.0686	6.4111	4.6744	5.84391	4.66187	5.14618	5.21293	4.38647	5.21242	5.35925	4.72764	4.85128	5.57344	5.49315	4.93135	5.21914	5.98745	4.8725	4.68571	5.21107	5.51811	4.52051	4.41572	6.30661	5.3289	4.94294	4.1303	4.50457	5.36784	4.37684	5.9198	5.02617	4.82834	5.95343	5.47614	4.9218	4.83748
RNF4	4.86486	5.5324	5.32599	5.1735	5.1258	5.31017	4.95545	5.18706	4.72049	5.64537	4.90586	4.85808	5.46254	5.12047	5.51763	4.5543	5.67047	4.30383	5.62499	5.15334	4.89984	4.92049	5.58681	5.10748	5.42609	4.93044	4.57747	4.81599	4.45761	5.25739	4.48358	5.03598	4.81461	4.35653	5.21672	4.95203	4.83063	4.97483	5.0521	5.06521	5.52332	5.1296	4.82983	5.41561	5.12411	4.07835	5.22268	6.19582	4.90097
CASP8	5.12047	5.05154	3.87372	4.86367	4.08324	4.62749	4.94952	4.5624	4.57168	4.49157	4.4058	5.17924	5.60576	3.48466	5.09615	1.90538	4.75243	5.46875	4.82387	4.83797	4.61953	4.03099	5.18125	5.23977	4.57283	5.14287	4.12196	4.96567	3.67579	5.20306	4.96545	5.05558	2.6107	4.58234	4.22521	0.67854	3.29474	4.6719	5.62631	4.82452	5.15186	4.18169	5.01678	4.64545	4.92721	4.74658	4.78644	4.55729	5.34499
LIMCH1	0.633616	4.01003	0.337838	3.43037	1.3035	0.353233	2.85315	2.0922	1.73547	1.5751	4.64756	0.471159	1.12561	3.36846	2.25146	4.80933	2.27738	1.0569	4.23967	2.59153	0.240921	2.05988	2.45425	2.75271	0.413239	1.2348	2.83698	0.12884	4.02178	2.61649	2.2457	0.645717	2.91555	0.287886	1.8866	0.165804	0.994202	0.920452	2.7545	1.34506	0.903209	1.37832	2.23042	1.27597	2.69615	3.2496	3.37541	1.30411	0.206066
INTS13	4.49056	4.80252	4.65407	5.10247	4.27399	4.63583	5.37754	4.78798	5.61829	5.62442	4.41088	4.22729	4.46743	4.88442	4.79568	4.58959	4.35212	4.31651	4.32429	5.87367	4.78691	5.55074	5.67718	4.6009	3.9583	4.01478	5.75585	4.1831	3.66552	4.56616	5.59865	5.37437	4.34997	4.76866	4.44808	4.63958	4.43658	4.66492	4.60642	5.4853	4.02695	4.37243	5.86347	4.59324	5.23366	4.4587	4.67604	3.55739	5.51042
TM7SF3	6.23321	5.72899	6.32901	6.59123	5.08838	7.01493	4.53385	7.13004	4.88945	5.2423	6.78815	5.57709	5.71817	7.16409	5.76888	5.728	5.22968	5.24052	5.00169	5.7512	5.43488	6.56657	5.81048	5.85074	6.15993	4.11848	5.4273	4.8262	6.139	5.30697	7.94502	6.68943	5.35128	6.36683	6.89592	6.03571	5.82245	6.06025	4.66653	5.24342	5.64012	6.20116	5.85135	5.7091	6.55338	5.65827	6.36208	6.00308	5.19876
DLX3	0.164122	3.40955	1.82092	0.222812	0.148382	1.06902	1.11623	0.117483	0.210933	0.115014	1.32215	2.82909	0.286876	0.000377771	1.23178	2.24864	2.5618	0.0136204	0.864863	0.000566656	1.40975	1.53379	0.115183	1.19378	0.0192817	0.392721	1.20559	0.811378	0.049618	0.776258	0.208705	0.0358894	3.16302	2.16883	1.08552	0.0108114	0.641077	0.0556062	0.021542	0.315385	0.363031	0.0285688	0.6911	2.37227	0.0097796	0.195846	1.52589	0.0259861	0.589578
SPA17	3.48789	3.71164	2.70608	3.46719	2.69105	3.26199	3.20983	3.042	2.47271	2.72768	3.15483	2.07542	1.87183	2.90634	1.55328	2.76336	3.11957	2.95184	3.31747	4.07868	2.88238	4.49344	2.47271	2.58245	3.13118	2.57585	3.61077	1.11244	3.14235	1.84228	2.73963	2.63414	3.43195	1.15834	3.30954	2.6406	2.92497	3.36886	2.89023	4.14078	3.56867	4.00859	2.86182	2.5894	3.13514	2.72379	2.78906	4.48812	2.03625
TSPAN32	0.223697	0.215331	0.160074	0.886824	0.0237596	0.673669	0.000188885	4.80294	0.000188885	0	0	1.29937	0	0.000377771	0.13484	0.050719	0.620609	0.27485	0.0458493	0.000566656	1.1396	0.382639	0.0239448	0.000377771	0.0192817	0.0097796	0.0574258	5.58406	0.0153929	0	0.146251	0.130211	0.0683614	6.3004	0.0843028	0	0.00706098	0	0.149599	0.000275149	0.229163	0.0545237	0.243908	0.139861	0	1.54071	0.478251	0.067299	0.103231
CCN5	0	0.220326	0.0948154	0	0.0339221	0	0.000188885	0.0809779	0.0398058	0.115014	0	0.029495	0.0802678	0.000377771	0	0.0648861	0.0553621	0.302558	0.0458493	0.000566656	0.0529354	0.01949	0.0480118	0.151438	0.638466	0.15579	0.0574258	0.259167	0.0331917	0.0742909	0.266515	0.0160686	0.103056	0.0447514	0.0153929	0	0.108799	0.10636	0.208846	0.315385	0.192	0.0545237	0.0150188	0.00377212	0.0097796	0.554636	0.140147	0.0467424	0.142795
DMRT3	0	0	0	0	0.00583509	0.0144595	0.000188885	0	0.0398058	0	0.118657	0	0	2.487	0	0	0.119092	0	0.0142743	0.000566656	0	0.208549	0	0.000377771	0.239954	0	0.000566656	0	0	0.0423666	0.0541604	0	0.0107148	0	0.00696654	0	1.44526	0	0.105293	0.000275149	0.00602397	0	0.0150188	0.00377212	0	0.293928	0	0	0
ST3GAL6	0.144937	0.633387	1.50343	1.3006	0.815132	0.110901	0.067659	0.0576501	0.294345	2.80851	1.54293	0.0461992	1.14555	3.07025	4.0508	3.32212	1.79943	0.0136204	1.06506	0.567192	0.214238	1.78102	0.409521	0.886742	1.29317	0.0734162	0.104082	0.657521	3.76977	1.74731	0.16749	0.313218	6.68837	0.3401	0.0769315	0.976845	0.699729	0.210933	0.119987	0.177322	0.736037	0	1.30655	3.77445	0.0903072	0.160066	1.04247	2.13177	0.32701
ATP2C2	5.9799	3.68298	3.71341	5.46254	2.72612	4.09037	2.37119	4.91818	3.56886	2.42838	1.96964	5.07948	4.76284	3.71833	2.84286	0.10838	3.37651	6.24529	1.58503	1.08403	4.26741	1.9573	3.55382	4.42044	7.25171	5.98444	3.60857	2.3808	5.91911	3.5733	2.98987	3.84367	3.45404	3.10652	3.05615	0.192794	2.21108	5.91532	4.66587	4.59938	5.77926	4.87716	5.81316	2.61089	3.30391	6.9584	5.50028	0.229876	4.14006
NGFR	0.26469	2.18966	0.14499	0.0530783	2.80365	1.21239	0.398368	0.0311796	0.210933	1.34463	1.82191	0.814269	0.138674	0.415199	0.448674	0.364003	0.400082	0.372988	3.47835	0.0683075	0.0779687	7.4179	0.0239448	0.22535	0.0346595	0.338184	0.318346	2.85352	1.60192	0.16589	0.16749	0.0966418	0.148741	5.32571	0.237865	0.949616	1.90097	0.0556062	0.021542	0.293426	0.0753046	0.0545237	0.61404	0.835078	0.160387	0.206705	0.020792	0.943241	0.269207
CDON	0.981453	1.88803	1.39735	1.72491	0.257056	0.727694	0.377599	1.73458	1.22506	2.25849	0.771204	1.14424	1.41138	1.26505	1.57588	2.48059	1.02581	0.442996	0.645229	1.08403	1.67754	1.18018	1.90029	1.29483	1.23554	1.22094	1.68937	0.633133	0.924823	0.965267	0.515607	0.687284	1.61837	0.708054	1.75577	1.94148	0.978148	1.50156	1.92787	0.70986	1.09632	0.578245	0.493352	1.02385	1.08875	1.68449	1.46266	1.56483	1.10175
TAF2	4.01345	4.09786	3.67317	5.27207	3.86663	3.43586	3.55101	3.49029	4.9338	5.42657	3.31931	3.90887	4.78212	4.02355	3.85177	4.15531	2.95647	3.74955	4.02695	5.46148	4.39005	4.20283	4.9309	3.39654	4.15114	3.62875	3.8824	4.06841	3.74533	4.16092	4.72419	4.18609	4.24782	4.36	4.53181	4.47146	4.81691	3.83135	3.62545	4.42068	3.7185	3.48393	3.9165	3.87433	3.78991	4.38484	3.91722	3.83135	4.07885
HIPK2	2.31184	2.85043	3.29422	2.57752	0.642096	2.96172	1.37534	2.75806	1.39237	4.06212	2.78521	0.660485	2.40648	4.26019	2.15113	3.9829	2.74767	1.69934	3.47342	2.46933	2.73023	1.72139	1.89248	1.89485	3.72255	2.49716	1.44986	1.8631	3.58939	0.274924	2.94148	2.60901	0.268882	1.72521	2.67991	2.5538	3.10667	2.65792	2.62557	1.89286	1.15396	2.38004	0.278254	1.45206	3.39691	1.04434	3.17695	4.00778	1.33016
TNPO3	4.96855	4.83967	4.8933	5.53409	4.06965	4.67624	5.11932	4.8206	5.26493	5.15984	5.07709	5.06833	4.86654	4.68109	5.1735	5.23266	4.87497	4.80537	5.66926	4.61975	4.98355	4.98913	5.10644	5.18409	5.51565	4.63316	4.86234	4.68213	4.52944	4.55132	5.8115	4.6009	5.05602	4.68659	4.79838	4.90172	4.56905	4.88306	5.16901	4.86551	5.18882	5.03525	4.66364	4.80488	5.01993	4.6047	4.89043	5.24207	5.30782
RFXANK	5.55347	5.35711	5.82714	5.65474	6.57471	5.77584	6.62618	5.74541	5.97836	5.04933	6.28384	5.98444	6.8224	5.82882	4.86256	5.69778	5.87724	6.18177	6.35842	5.33118	5.8068	6.18539	5.59895	5.70114	5.87724	5.5475	6.73745	5.29312	5.79804	5.63243	5.80991	5.36422	6.27317	6.18177	5.80991	6.93592	6.4447	5.66865	6.08385	5.18368	6.11893	5.60643	6.13441	5.13101	5.11468	5.01581	6.1642	6.42119	6.59592
TMEM161A	4.79483	3.82447	5.27381	4.42879	4.75026	4.42368	5.01993	5.53378	4.37243	5.03806	3.66843	5.14844	5.08902	3.88461	4.13807	3.99574	5.03056	5.04701	4.88467	4.9194	5.30924	4.52109	5.2961	3.79411	4.4699	4.52188	4.52471	4.46724	4.92562	4.37084	4.9566	5.40461	4.03422	4.80414	4.99136	4.8262	5.77043	5.07709	5.26392	4.90827	5.41041	4.9664	5.36901	4.24259	5.19474	3.93424	5.12365	4.5379	5.18463
LPAR2	4.17392	3.30266	3.87724	3.64914	4.97841	3.97086	4.0072	4.59265	3.1431	4.12844	3.37782	3.493	4.61123	1.38894	4.08911	0.588797	3.90033	4.61819	4.82474	3.42772	3.90515	4.24741	4.21121	3.29192	5.23322	4.17167	3.75113	4.72419	3.46391	4.36956	4.71058	4.12441	4.50243	4.45061	4.81507	3.7122	3.49211	4.16948	3.9691	3.7801	4.53424	4.63645	4.95153	4.10003	3.95412	4.56683	4.15022	1.92413	3.65826
CTSA	7.81958	6.69166	6.38772	6.53082	6.13776	6.90614	7.70076	6.03494	7.00992	5.80179	5.98073	7.44822	5.98979	6.44099	7.60636	6.43939	6.8224	7.61661	6.55123	5.7408	7.85109	6.52242	5.69128	6.25626	5.47781	6.89442	6.53675	8.30237	6.10222	7.13004	6.47231	7.4861	5.97554	6.37561	5.99811	7.00846	5.62932	5.93956	5.43643	7.09755	7.29199	6.24529	6.98699	7.94502	6.1042	7.53888	6.1088	8.60049	6.98699
SUGP2	4.7674	4.75783	4.3427	4.45778	5.51538	4.04895	4.57411	4.91818	4.80294	5.21132	4.12651	4.96305	5.12294	3.92722	4.4763	4.87026	5.12245	5.60304	5.2652	5.71817	4.67527	4.29272	4.90974	3.61462	5.91911	5.08406	4.6975	4.57376	5.16224	4.63744	4.99273	5.34744	4.13247	4.68548	5.30924	6.19396	5.18938	5.27805	5.73014	4.73535	4.86234	5.15538	5.57651	4.5255	5.91641	4.6657	5.78568	5.14112	4.53252
SLC12A2	5.98141	6.47793	5.17328	7.01406	5.57104	7.101	5.23774	7.03191	6.56944	4.55887	4.30221	6.99508	7.53474	2.56139	4.16001	3.81997	4.98329	5.94901	6.19582	3.26518	4.75337	3.91664	4.72379	4.9909	6.80598	7.96524	5.25659	4.19611	3.493	4.86577	6.24529	7.33363	2.15373	4.86551	6.83807	5.83999	2.82594	8.0089	5.1902	7.20052	5.56393	7.71795	7.08164	3.42357	5.65094	6.82807	7.78364	1.95518	4.86299
SNX24	1.83523	3.68155	2.57058	1.54596	3.54273	2.94474	1.21914	0.550031	2.50902	3.03692	3.60066	1.05721	4.2303	2.73045	4.39872	2.68746	3.26279	1.49848	2.80694	3.61242	0.579661	4.04268	3.53018	2.95868	3.71883	0.392721	1.29353	1.93196	0.908964	4.03547	2.03903	1.77889	4.33153	2.54548	2.86785	3.88954	3.52134	2.2258	2.25116	1.48619	0.736037	1.37193	1.41892	4.46724	3.49481	0.339025	2.52264	3.61358	1.99892
EYA2	0	0.0705215	0.0566901	0.0298584	0.0447514	0.149909	0.000188885	0.173095	0.000188885	0	4.15299	0	0.0859024	0.0590414	0.110729	0.050719	0.0259861	0.0820493	0.0142743	0.000566656	0.0529354	0.099588	0.0924936	0.30912	0.0515328	0.0097796	0.000566656	0.021542	0	0.16589	0	0.0160686	5.24594	0.0447514	0.0843028	1.17781	3.29656	0.00602397	0.0396175	0.145661	0.0183767	0	0	0.198847	0.0097796	0.118657	0.020792	3.70673	0.0198659
CNN2	6.74279	6.73287	6.90331	7.20387	7.42844	7.5475	7.17801	6.41225	6.48662	7.22598	7.30801	6.5837	6.50511	4.79955	7.36542	4.41088	7.41399	5.98592	7.14038	5.72055	7.141	6.85192	7.58003	6.81817	6.66494	6.75972	6.54332	6.86764	7.00203	6.99508	6.47906	6.67823	7.32183	7.06564	6.87997	6.86764	6.45713	6.09035	6.74983	6.06357	7.30801	7.06717	6.62677	7.28322	6.34017	6.1499	7.06243	7.88535	6.53727
ABCA7	2.89205	2.9395	3.48281	4.38766	3.90338	3.98749	2.48059	3.32548	3.22908	3.89684	4.00211	2.82635	3.05596	2.66063	3.03185	4.3777	3.64773	4.13826	4.72718	2.94404	3.43637	3.19981	3.2997	2.44402	3.70106	3.477	1.29353	4.30513	2.72639	4.09829	3.89019	2.97502	4.52051	3.81562	3.6748	3.76729	2.75474	3.72941	2.52397	3.0448	2.77735	3.98612	3.53018	4.31976	2.90012	2.50187	3.94077	1.51112	2.34358
SNCAIP	0.283458	0.449013	0.581705	0.222812	0.00583509	1.22159	0.203977	0.161564	0.184155	0.328257	0.109296	1.23945	1.08905	1.77973	0.297754	2.17852	1.61952	0.0465625	0.105246	0.535041	1.58096	0.133498	1.01215	0.368832	0.114333	0.350564	0.223357	0.119129	0	0.129159	0.89735	1.16706	0.51335	0.0728548	4.15531	0.0614267	2.52092	0.0556062	1.17	0.145661	1.77001	0.971507	2.07364	0.437302	1.67318	0.0344437	0.375202	0.901861	0.190808
DDX20	3.12831	2.78976	3.4704	3.09653	3.1762	3.15737	4.58499	3.64269	3.99341	4.15226	3.46222	3.65924	4.036	3.29577	3.22809	3.82198	3.28789	2.771	3.18823	3.59365	3.53179	3.69637	4.23381	3.45483	3.32996	3.25568	3.77802	2.81675	2.28242	3.14275	3.58959	3.52283	3.63939	3.06121	3.63619	3.66331	2.26089	3.03973	2.83967	3.77054	2.81737	3.2859	3.48815	2.76511	3.51769	3.38182	3.27211	2.88284	3.58367
BTBD1	4.4259	5.58309	5.78285	5.58437	4.40506	5.29585	4.6955	4.23454	5.33095	5.85364	4.42181	5.59802	4.97747	6.0702	4.36915	5.63883	5.03316	4.47146	5.20799	5.60054	4.736	5.22204	5.64012	5.34886	4.93917	5.18312	4.86551	5.52307	3.89745	4.26632	5.46356	5.07403	5.0721	4.91422	4.83295	5.90823	5.3095	5.32809	5.26914	5.09957	4.85482	5	5.22968	3.90738	5.51811	4.64654	4.94515	4.71208	5.38564
FAR2	5.08069	3.71596	0.939789	4.27883	3.48616	4.72485	5.14388	3.83036	4.84315	2.72768	1.06884	5.01581	3.81942	5.85447	3.52907	0.137339	3.92462	4.33733	3.58272	3.56536	4.58343	0.428585	4.24449	4.7668	3.92056	4.40792	5.11493	3.33019	4.5521	3.66843	4.49257	4.83459	2.4452	3.1813	3.9412	0.207335	0.504772	4.90611	4.98019	5.23908	3.75677	4.62883	5.41262	3.96682	3.97666	4.02334	4.75431	0.550031	5.17147
BCAS1	3.21356	0.820918	0.184738	5.15651	0.238769	3.33801	0.903209	1.31665	1.97524	0.12884	2.40869	4.5364	0.0749498	3.16463	0.247149	0.0955927	3.6889	2.25629	1.29882	0.408579	2.21784	0.01949	0.0480118	3.52788	1.30275	4.8136	0.836748	0.830203	6.46044	3.56693	4.97681	0.79414	0.0742909	1.40451	2.41378	0.647509	0.09857	1.76395	2.41177	0.623382	3.25962	2.96626	2.28137	1.32169	0.428585	2.69531	0.835753	0.0873623	2.69531
POU1F1	0	0	0	0	0.0144595	0	0.000188885	0.00715542	0.0749498	0	0	0	0	0.000377771	0	2.23529	0	0.0465625	0.00527029	0.000566656	0	0	0	0.0452037	0	0	0.147075	0	0	0	0.0763899	0.0358894	0.00240132	0	0	0	0	0	0.0888386	0.000275149	0	0.0285688	0	0	0	0	0	0	0
CHI3L2	0.0601272	1.10539	0.43832	0.29422	0.257056	0.0339221	0.000188885	0.877999	0.000188885	0.12884	0.0787362	0.0142743	0.261015	0.0758533	0.161001	0	0.0193137	0.0820493	0.0661559	0.910517	0.0529354	0.01949	0.0924936	0.000377771	0.172933	0.021542	0.000566656	0.205409	0.483342	0.0298584	0.379873	0.167693	0.338655	0.240921	0.127236	0.0924936	0.0945463	0.0556062	0.164204	0.52819	0.205234	0.0545237	0.0923578	0.324692	0.0696217	0.461242	0.204977	0.382274	0
SBNO2	3.79916	3.09785	3.39196	3.77445	4.74253	3.92999	3.25096	4.38747	2.30197	3.70692	4.29693	4.06822	4.15134	2.69672	3.39014	3.32827	4.49467	3.89828	4.6404	5.2724	4.07221	3.19317	3.9545	2.69531	3.83634	4.38747	2.38869	3.84851	4.79817	5.04585	4.18187	4.545	5.03056	3.87761	4.20024	3.49181	3.35785	4.06635	3.76884	3.78386	4.10606	4.16968	4.56472	3.55531	3.68671	3.37261	4.6657	5.02114	2.19097
PMS1	3.30223	3.42228	3.53199	3.78305	2.58436	2.73263	3.27583	3.25493	3.68977	4.39684	3.54758	3.0354	3.29605	3.87102	3.70528	3.77078	2.92277	3.20543	3.24198	4.2303	3.35346	3.84999	4.08966	2.69531	3.81688	3.4983	3.96394	4.0373	2.81045	3.50363	3.49577	3.17505	3.65666	3.482	3.04033	3.94695	2.66186	3.69473	4.09362	4.0506	2.90797	3.65801	3.05431	3.37419	3.241	2.9234	3.52115	3.04308	3.61118
HMG20B	5.7091	5.19274	5.45323	6.01585	5.79836	5.23266	5.11791	5.27484	4.29755	5.4825	4.08598	4.9095	4.78897	4.26411	3.6245	5.24316	5.45647	5.60701	5.42821	5.92312	5.71028	5.36448	5.53058	4.323	6.87267	5.10594	4.86441	5.14261	6.44152	5.36336	5.30177	5.70568	5.84497	5.53117	6.17818	6.94379	5.56562	5.70469	5.87151	5.063	5.4853	5.37913	4.6807	4.21525	5.14388	5.2838	6.28203	6.30458	4.11273
CALCRL	0.020792	0.0929494	0.00602397	0	0.00583509	0	0.000188885	0	0.000188885	0.419924	0.209241	0.0142743	0.807905	4.09129	0.0097796	0.0237596	0.00715542	0.099588	0.0861154	0.159041	0	0.01949	0.0239448	0.0452037	0.0192817	0.0465625	0.000566656	0.0764045	0.0691408	0.0834427	0	0.0572406	0.0274576	0.222223	0.0239448	1.63087	1.35215	0.00602397	0.021542	0.230684	0	0	0	0.0267869	0.0216337	0.0661109	0	0.16749	0.0198659
TAF11	3.94822	3.61937	4.84205	4.46356	4.58626	3.72337	4.59803	4.34115	4.98615	4.60864	4.70803	3.09056	4.14942	5.3561	4.44826	4.56453	4.57208	4.58299	2.88854	4.69208	4.27721	3.74406	4.86008	4.50514	4.23213	4.23534	5.02254	3.77402	4.70398	4.24427	4.0627	4.60736	5.1667	4.02465	4.17327	4.87629	4.55844	3.4141	3.8603	4.50055	4.36244	3.7018	3.63586	4.4593	4.01137	4.53039	4.34349	3.36922	4.59519
ANKS1A	3.38862	2.74334	4.17345	3.79091	3.43689	3.84133	2.68697	3.91149	2.85378	3.72198	2.38106	2.8808	3.47928	3.63105	3.4923	3.11998	4.41899	3.62723	2.62578	2.65947	3.75743	2.21721	3.39819	2.57986	3.50184	3.96415	2.24892	3.36297	4.31016	3.60302	3.80468	3.68104	5.06738	3.63748	4.03582	2.97897	3.20217	3.41836	3.93527	3.58862	3.64025	3.4362	3.29849	3.46361	3.45809	3.45508	3.64541	2.69126	2.2984
AP3D1	5.88362	5.51014	6.17723	5.81259	6.3155	6.40279	5.80101	5.86381	4.99228	6.34809	5.57556	5.99604	6.04453	5.80796	6.16324	5.8251	6.70711	5.9313	6.76899	5.11542	6.24954	4.99046	6.45606	5.42252	5.81415	6.09291	5.47345	5.45861	6.67603	6.42325	5.9513	6.1944	6.45511	6.10918	6.04946	6.9629	5.66865	5.99604	5.9737	5.86281	6.18129	5.95964	6.58723	5.69958	6.368	5.03544	6.0027	6.40886	5.03449
ZNF76	3.68992	3.19802	3.54777	4.23113	3.33403	3.49083	4.12549	4.18511	3.83093	4.05669	4.00798	3.03059	4.31221	4.72203	2.95709	3.5789	4.41183	4.95083	3.38738	4.49175	3.51918	3.68378	4.29249	3.71867	4.18004	3.46238	3.81499	4.3514	4.18609	4.48581	4.08342	4.03952	3.42	3.98594	4.38131	4.57789	3.53383	4.6746	4.19272	3.47719	3.74881	4.33045	4.28161	3.59734	3.98815	3.83052	4.02279	3.68155	3.28851
SLC9A3R2	5.25068	4.54254	5.73753	6.93759	3.19587	5.58143	4.18388	4.55786	4.2502	4.76021	6.46287	5.1087	4.44311	5.56738	3.50727	7.81714	3.93774	4.97939	5.12245	4.0623	5.1937	4.66979	2.83878	3.82034	5.05976	4.85981	4.19015	5.55116	6.31652	4.21006	4.72674	4.45743	4.7674	5.5475	3.01955	4.60959	3.78975	5.04	4.79361	4.80465	4.99677	5.06183	5.14563	3.74283	5.3582	4.68864	5.38404	4.2119	3.25912
NTHL1	5.74343	4.10508	4.998	5.69154	3.97086	5.0266	5.41589	5.46055	5.18706	4.69728	5.09391	5.45323	2.75912	7.21446	4.45104	5.7572	3.57389	5.23575	4.43126	4.72819	5.24183	4.58738	4.49815	4.55229	4.39101	5.6809	5.34397	4.36325	5.78981	4.46113	4.92562	4.34997	4.08083	4.83549	4.46851	4.8136	4.1616	5.84219	4.96122	4.76765	5.19218	5.48307	5.65234	4.70227	4.90763	5.94352	5.55473	4.68271	4.59287
UHRF1BP1	2.2254	2.26378	3.00231	2.97841	2.7799	2.60805	1.64215	2.78251	2.38173	3.36475	1.89359	1.74115	3.10838	2.6897	3.85331	2.54364	3.21138	2.69636	2.20017	2.74281	2.81441	2.08543	3.71412	2.84455	2.94208	2.43271	1.98897	2.62209	2.29268	2.90179	2.45159	2.91173	3.3814	2.2963	2.80228	3.28572	2.77912	2.7629	2.26413	2.12536	2.59233	2.20513	2.8587	3.33778	2.69902	2.01077	2.65312	1.61925	1.73693
GNAI3	3.68581	3.27283	4.11361	3.8615	3.4608	3.89808	3.87337	3.69962	3.5911	4.52909	3.74423	4.12376	3.93284	4.08404	3.29192	4.22813	4.10373	3.09206	3.85117	4.12327	4.00896	4.42701	4.20444	3.90099	3.90899	3.19454	3.7986	3.32867	3.1544	3.57764	3.8032	3.64289	3.83612	3.8741	3.4656	3.78975	2.71458	3.69828	3.59385	3.92819	3.10283	3.83367	3.62918	3.27148	3.50383	4.06761	3.53448	3.70673	3.94167
IPO5	6.27669	5.41117	6.48817	6.80453	6.04146	6.12131	5.80554	6.40332	6.07609	7.27006	4.2412	6.13647	6.26196	5.2961	7.05328	6.65421	6.58277	6.81141	6.26106	6.18352	6.90482	6.37084	7.36781	6.14605	6.83554	6.63081	6.1129	6.21632	6.65304	6.32119	6.64139	5.52908	6.25722	5.00555	6.18449	6.90331	6.20462	6.38452	7.61932	7.36781	5.2629	7.02404	6.05852	6.52718	6.9812	7.19726	6.31269	6.34728	6.22186
OAT	7.12023	6.38551	7.50089	4.58428	6.1863	4.86719	5.53709	7.21803	6.84904	7.00846	7.35394	6.78445	5.03425	5.4723	6.64139	5.92344	5.55915	5.04993	5.25089	6.20209	5.13844	6.46159	6.97327	7.39586	2.34784	6.31601	4.71825	6.59367	5.43813	4.89305	5.37967	6.98809	6.15547	6.57268	5.42353	6.15275	5.9061	6.19396	5.27922	6.45931	6.90926	4.89158	5.34744	6.77385	6.44152	5.49364	5.36284	5.73432	6.70053
WDR3	4.32145	4.41157	4.84975	4.54186	3.43884	4.14726	3.77526	4.98978	3.87889	5.36987	2.62367	4.47211	3.9749	4.0879	3.65962	4.57767	4.46421	3.0314	4.39265	3.98993	5.03103	3.97008	4.72249	3.65292	4.545	4.27038	3.54396	4.35719	3.1544	3.8951	4.30057	4.42092	4.59919	4.67	4.54656	4.12441	3.22086	4.63537	3.78729	4.25208	4.37222	4.26592	3.89338	3.36566	4.14652	4.40891	4.49835	3.54551	3.43849
PKN2	3.74075	4.41678	4.2758	4.3761	4.08683	4.1159	3.18744	3.2991	3.98039	4.61035	3.74283	3.43195	5.88577	4.05596	3.68451	4.35952	3.3545	3.6045	3.88562	3.99616	3.50373	4.10003	4.61309	3.95074	4.51327	3.54594	2.65824	4.5157	3.6565	4.75047	4.4763	3.70917	4.33845	4.07707	4.05613	4.36364	4.14607	4.2454	4.1303	4.42647	2.94559	3.87889	3.4757	3.30899	4.57603	3.62032	4.31161	3.12893	4.14963
WDR18	5.59461	3.9854	6.01102	5.29102	5.13079	5.76461	4.95456	6.17214	3.83385	5.98444	4.01607	5.19393	5.29561	3.79897	5.32654	4.66015	5.66525	5.83001	5.42415	5.68277	5.37437	4.98378	5.73819	4.52644	5.97514	5.24076	4.65535	4.29917	6.2066	5.49397	5.24811	5.92912	5.70143	5.04182	6.20209	6.12959	5.24554	5.33306	5.3531	5.48476	6.14346	5.36108	5.1536	5.35876	5.40461	4.54886	5.65718	4.89504	4.27895
TRAM2	2.19551	3.5733	3.45381	2.14042	3.93091	2.13076	1.80685	3.41741	2.25759	3.81997	3.0043	2.78664	2.51748	2.68552	4.87001	3.26993	4.12306	2.86361	3.42332	2.94038	2.44964	2.81847	3.12445	2.13625	2.5049	2.80742	1.96099	2.02164	3.13667	3.82877	2.67264	3.71263	4.60561	2.79531	2.66438	3.10127	5.34713	2.5625	2.48296	2.27605	3.03692	2.46813	3.21699	4.19631	2.59062	2.89537	3.22137	4.62447	2.53511
NTN1	0.801016	0.864057	0.0765339	0.0952476	0.804187	0.295052	0.304016	0.471297	1.79701	1.51622	3.38206	0.062069	0.261015	0.0758533	0.161001	0.150133	0.0483769	0.0465625	0.410532	1.61864	0.186213	1.69341	1.35801	2.17884	0.0815145	0.0595088	0.0574258	0.0118426	0.426419	0.265474	0.0541604	0.0358894	3.57717	0.270721	2.23402	3.08255	0.426142	0.12884	0.0888386	0.0483769	0.0753046	0.09857	0.0346595	0.315861	1.1774	0.315082	0.0397941	1.87041	0.0198659
GLP2R	0	0.0146465	0	0	0	0.295052	0.000188885	0	0.000188885	0	0.0563401	0.193588	0	0.000377771	0.0097796	0.0118319	0.409521	0	0	0.000566656	0.0259861	0.01949	0.161001	0.0452037	0	0.0595088	0.000566656	0	0.0892198	0	0	0	0.000566656	0.104935	0	0	0	0	0.021542	0.000275149	0.0472101	0	0	0	0.0097796	0	0.333223	0.0259861	0
MCM10	3.64039	4.41366	3.68428	3.39866	4.1165	2.25732	2.82258	3.2802	3.26969	5.09905	2.67341	2.68759	2.52958	2.79421	4.745	5.00529	2.90124	1.61186	3.69343	4.84614	3.70286	3.9884	4.90827	3.27525	3.05053	2.50397	3.37261	2.47393	1.71882	4.35212	3.6245	4.0623	2.88513	3.69343	3.81363	4.18259	2.51331	2.62784	2.77366	3.67038	3.48408	3.10337	2.89418	4.33588	3.88393	3.45059	3.241	3.52929	3.20959
DGKA	5.04419	3.36367	4.52109	2.8012	5.66616	6.44865	4.58412	4.2129	3.43884	4.13151	5.94985	3.91903	6.22388	4.25532	3.31931	4.45433	4.43859	5.21481	4.62464	4.42625	5.06572	3.66587	2.72251	5.14563	1.87602	4.36713	5.45091	5.20828	2.7602	4.48102	5.02895	5.81259	4.4349	4.86975	4.74683	3.07025	6.6409	5.21567	5.40719	4.63259	4.96181	5.40198	3.45419	3.56151	5.73432	4.86486	4.41382	4.87757	4.94443
ERBB3	7.09259	5.98444	6.04615	6.51669	5.1494	6.76625	6.5236	6.10259	6.68734	3.58291	6.54545	6.77142	7.34365	2.20573	4.90827	3.69167	6.3469	6.80384	5.55793	2.56167	6.10185	4.23621	5.165	6.48817	5.95537	7.00992	6.12281	6.69528	6.99573	4.98913	6.52184	6.43199	5.85447	5.75448	6.13941	1.2479	5.33995	6.98551	7.00846	6.0397	6.47127	6.66107	6.68066	4.66851	6.87546	6.63311	6.51562	0.901861	6.74623
ROPN1	0	0.029495	0	0.0530783	0.0447514	0	0.000188885	0.0187526	0.000188885	0	0	0	0	0.208705	0.0097796	0.0118319	0.068715	0.099588	0	0.000566656	0	0	0	0.000377771	0	0.381604	0.000566656	0.0118426	0.0892198	0	0	0.0358894	0.00240132	0.0834427	0	0	0.00254437	0.0941147	0	0.000275149	0	0	0	0.00377212	0.0696217	0	0.0572406	0.456227	0.0640953
ANKRD44	0.730776	1.16072	0.411755	1.22506	0.409423	0.570183	0.343827	0.299982	0.558497	1.00166	0.72043	0.589252	0.31601	1.89449	0.350934	1.24494	1.03331	0.721626	0.168393	2.16303	0.186213	1.10037	1.07483	0.385562	1.49466	0.807267	0.56346	0.288007	2.05043	1.1176	0.229791	0.353613	0.384565	0.0122185	0.652022	0.821391	0.186536	0.648287	1.28224	1.6532	0.374415	0.729341	0.734902	0.324692	0.960938	1.17822	1.36752	1.72885	0.483854
KARS1	7.39856	7.23906	7.2755	7.06114	6.43939	7.00203	6.67248	7.2589	6.82997	7.53888	7.06386	7.13004	7.00131	6.81701	7.68237	7.40838	7.101	6.88301	7.10189	6.49772	7.37995	6.99775	7.37404	7.38407	7.02116	7.09112	7.294	6.7444	6.58277	7.45428	5.16418	7.00992	6.31975	7.03719	7.10592	7.23205	7.32183	6.90184	6.44982	7.34799	7.29023	7.11747	7.29869	7.33774	7.13088	7.48146	6.7152	6.32491	7.03975
ADAT1	4.42264	3.70968	3.19148	3.76602	3.86312	3.67233	4.07066	3.75844	4.42201	3.90141	5.18728	3.82501	3.96699	3.97848	4.42181	4.88049	3.81562	4.246	3.94286	4.18933	4.14202	3.5457	4.30652	4.32058	3.75823	4.07885	4.45213	4.12725	3.66923	4.85655	2.29044	3.76762	3.13744	4.11031	4.28983	4.14572	3.82999	3.66959	3.05525	4.1279	4.50663	4.04729	4.22891	3.7535	4.07759	4.52644	3.96559	4.34171	3.54273
PDIA5	4.84731	4.75091	5.67746	4.52471	4.78691	5.08376	4.78341	5.21672	4.58444	4.79741	2.80718	4.79483	4.82387	3.97194	5.58858	4.09037	4.91887	5.61829	4.90483	3.94416	5.51928	4.70917	4.02485	5.18938	4.34432	5.70235	5.11882	5.89987	6.17545	3.88052	5.06425	5.2258	7.30081	5.11201	5.09709	3.95704	5.30204	4.5674	5.08376	5.42433	5.13654	5.07686	3.82052	5.60465	4.34095	5.12531	4.50202	3.25354	4.82798
TBC1D22B	2.75311	1.86685	2.86042	3.04974	3.03872	2.8972	3.20724	3.12363	3.11349	2.95868	3.15788	2.21683	2.59084	3.36619	3.2147	2.48059	3.39745	2.84043	1.77001	2.63981	2.85509	2.30246	3.20461	2.92227	2.85291	2.85561	3.24152	2.71204	2.8999	3.19627	2.78884	2.60415	3.28275	3.07701	2.68534	2.87607	2.75739	2.30655	3.09914	3.15216	3.12032	2.65824	2.4319	2.92244	2.85378	2.63925	2.83967	2.85451	2.71658
NDUFB4	7.37995	7.72084	7.95159	8.16456	7.38849	7.58917	9.27372	7.55562	8.39399	7.30801	8.24373	7.90848	7.42649	8.40503	7.19396	7.00347	7.65381	8.11541	6.97187	7.7034	7.50089	7.78711	7.44054	8.48654	7.74878	8.27455	8.75149	7.4861	7.77804	8.34005	7.14357	7.67387	8.24734	7.42443	7.73959	7.526	7.8631	7.34597	8.05456	7.90235	7.47363	7.60363	7.26091	7.45428	7.58003	8.41944	7.75779	7.41202	8.3827
SPEN	4.53711	5.20494	5.13209	4.80601	4.75926	4.38826	3.9394	5.27922	3.74132	5.20468	4.11994	4.37264	4.43366	4.29473	4.75112	4.92893	4.89182	4.02178	4.8891	5.19775	4.57491	3.66402	4.86697	4.06822	5.38733	4.75507	3.00119	4.39641	5.53851	4.73556	4.48747	4.70871	4.9782	4.32879	5.15412	4.52909	4.92999	4.98355	4.41466	5.18682	4.61411	4.58254	4.4883	4.44555	5.50257	4.37329	4.97282	3.99952	3.64393
MYLK	0.852704	1.49242	0.404522	2.57918	0.443248	1.82657	1.3497	1.62843	1.15231	0.759511	0.754728	1.08307	1.04866	2.023	3.36082	2.56426	3.39427	1.06828	0.21911	0.535041	1.06344	1.08552	0.452074	2.36663	0.326443	3.23097	0.92622	1.07408	2.8951	1.6384	0.340695	0.75889	3.33755	3.52449	1.17161	0.969182	0.414958	0.513605	0.633616	1.02648	2.62293	0.54757	1.91225	3.20843	1.46083	2.80579	0.631369	6.32582	2.22026
ZC3H15	6.23705	6.65421	6.55615	6.40227	5.71817	6.00598	6.67124	5.73601	6.71447	6.67712	5.80296	6.53523	6.55338	6.16866	6.92613	6.24576	6.39592	6.55488	6.08741	7.00203	6.50821	6.91779	6.61889	6.35341	6.15547	6.47231	6.62375	6.26514	5.55403	6.3022	6.52184	6.31929	6.23481	6.06704	6.0658	8.04117	6.12378	6.15465	6.77142	6.52184	5.85135	6.09858	6.48473	6.59914	6.16746	6.35842	6.19396	5.24735	6.92223
MAP2K4	0.101494	2.87938	3.95965	2.64463	3.6421	3.76327	0.000188885	2.50692	3.36082	5.03274	4.09786	2.7961	2.43745	3.38636	3.61702	3.15074	3.31679	2.70529	2.87581	3.95991	3.08784	3.62472	4.32949	3.75515	3.3949	2.70981	1.48155	2.289	2.84595	3.17739	3.64973	3.30105	2.5417	3.11572	3.37804	3.89286	3.12363	3.59365	3.49624	3.67441	2.9214	3.26221	2.58639	3.1212	3.42453	3.05855	3.49196	3.31268	3.42378
PACC1	3.051	2.85638	3.7105	2.72863	3.11545	3.03598	3.6736	3.73386	3.50134	4.02983	2.23853	2.79861	2.80382	3.78615	3.62032	2.60047	2.98292	2.33499	2.98502	3.90099	3.44649	3.71615	3.22619	3.26065	2.05103	2.66509	3.98332	1.83279	2.67454	3.12466	3.40911	2.76959	3.84367	2.81066	3.89434	3.31619	3.58959	2.46669	2.62733	2.73497	4.17686	3.31619	2.47448	3.33778	3.01768	3.42417	2.98752	3.97023	3.0889
SNAP91	0	0	0.681977	0	0	0.0903072	0.000188885	0.0576501	0.000188885	0.225683	0	0	0.09857	0.0414847	0.0341038	0	0.00715542	0	0	0.000566656	0	0	0.0239448	0.000377771	0.282035	0.0734162	0.318346	0	0.354183	0.0298584	0	0	0.0163264	0	0.690513	0	0.78561	0.0434914	0	0.0943786	0	0	0	0.00377212	0	0.0344437	0	0.147885	0
SLK	4.07133	4.31241	4.33003	4.07573	3.9523	4.1041	3.36662	3.12727	3.78074	4.59411	3.79878	3.42191	4.93643	3.45767	4.2285	4.01894	3.82751	3.92116	4.27943	4.41737	4.33525	4.02741	4.50352	3.87873	4.63768	4.22774	3.34947	4.14607	4.23661	4.17292	4.83797	3.95965	4.12844	3.33602	4.05232	4.01674	3.66888	4.3033	4.31161	4.61601	4.04895	4.29229	3.50957	3.97848	4.97238	4.37329	4.58213	3.50938	4.45061
CYB5R4	3.73191	2.61714	2.81539	3.0231	2.83386	3.5641	3.7185	3.11802	3.9523	3.76006	3.22552	3.82257	3.5237	4.18408	3.89863	3.33621	3.83493	3.63586	2.69951	4.4358	3.78672	4.46276	3.0323	3.37651	3.44933	3.21613	3.67988	2.76848	3.40886	3.58699	2.66063	3.7533	1.83933	2.66186	3.2451	2.91295	2.95709	3.92172	3.09206	4.05886	2.62293	3.49106	3.62219	3.55977	3.24214	4.01003	2.9234	3.32712	3.66642
COL17A1	4.59106	3.51937	3.20404	4.4411	6.46159	7.53888	6.18449	3.64595	6.6303	1.18164	4.47278	6.22388	6.83807	0.155801	0.448674	0.578727	3.95091	7.42008	6.18352	0.246697	6.5671	0.305231	0.562351	6.38452	1.08604	4.16551	6.92363	6.90614	0.743158	7.9806	5.37088	6.44544	2.72494	4.89206	2.23042	0.353889	5.80991	5.10247	5.92279	4.09849	5.70598	7.4861	5.46972	0.230519	4.93407	5.93956	5.11293	2.25271	7.60888
GSTO2	4.60583	5.1494	5.04109	4.3539	2.38354	4.6047	3.9317	4.63043	5.84933	4.98101	2.03017	4.5148	4.28195	1.18813	0.259063	2.37513	4.37136	3.09485	4.4818	4.22503	3.59721	3.96811	4.92049	5.65773	3.60184	2.85749	6.04533	4.74321	4.57625	4.66799	4.59877	4.20199	1.51791	4.70824	4.41942	1.11924	4.73355	4.79545	3.14642	5.28112	4.84484	3.76964	4.01216	0.248198	4.80537	4.36835	3.8119	1.0612	6.19131
SEC61A2	2.90777	3.3432	2.2984	2.16883	3.73793	2.20495	1.82844	2.58099	2.19248	2.97385	1.378	1.7184	3.54795	2.47132	3.83749	2.82614	2.69902	2.44027	2.42309	4.21243	2.39237	3.19068	3.07648	1.42708	2.84875	2.09965	2.05962	2.19613	1.62337	2.74281	2.80024	2.74093	1.7922	2.74555	2.33054	3.68516	1.04696	2.09275	1.414	2.58302	1.5494	2.20513	2.18809	3.74675	2.41575	2.67515	2.60386	3.22663	2.07693
PRKCQ	0.020792	1.47427	1.50916	0.137186	1.07506	0.110901	0.188386	1.49714	0.210933	0.419924	0.203646	0.484894	0.267014	0.000377771	1.19394	0.0648861	0.0416403	0.20072	2.19697	1.71814	0.0259861	1.0128	1.4088	0.151438	0.0346595	0.326148	2.2687	0.021542	0.049618	0.979848	0.0287523	0.0572406	1.17687	0.137186	1.51622	0	0.373138	1.47347	0.021542	0.208549	0.0626777	0.0775266	0.177064	0.453399	1.69815	0.0237596	0	0.1075	0.525759
TLE2	3.32132	3.05948	4.39708	0.3913	2.13966	0.817026	0.781973	2.89242	1.52152	3.66552	4.20199	0.909266	0.899055	1.67525	3.20444	4.54461	1.60483	0.664582	1.68348	3.60165	1.2348	1.47347	2.95377	0.61266	0.413239	3.62579	1.96099	0.974751	2.08499	1.24267	1.25171	0.608605	1.13993	3.8174	4.38803	3.82534	3.27283	1.0636	1.67318	3.07197	3.7789	1.0596	0.402641	2.95545	4.23454	3.88562	1.20069	0.522917	1.21091
ASB1	3.69507	3.6056	3.66906	3.41976	3.67327	3.32691	3.93091	4.37063	4.60793	3.79653	4.69434	3.46785	3.95645	4.56169	3.29831	3.5123	3.78828	3.496	4.41759	5.25767	3.33446	4.20444	3.71507	4.14669	3.62852	3.72381	3.97682	4.78666	3.82485	3.4512	3.4434	4.03227	3.72684	4.40947	3.50814	4.26236	3.66552	3.65986	3.02617	3.60098	4.00108	3.14235	4.20322	3.1212	3.44117	3.00054	3.54777	5.27207	3.52324
FAM107B	3.04396	4.14726	3.36045	5.1998	5.29334	4.11242	3.01802	2.85103	3.21759	4.17817	5.58811	2.91215	5.36422	5.07382	6.39095	5.11597	3.3814	1.90097	4.44421	3.56997	1.58096	4.53947	2.92681	4.32787	4.25969	0.911666	2.11911	3.41328	5.69806	5.40665	4.41525	4.61269	3.22786	4.87737	3.98169	1.20016	1.30876	4.28647	2.99467	2.56013	3.34845	1.91107	3.11147	6.25044	3.0748	1.01416	3.899	4.57491	4.00597
ME1	4.45322	3.26817	4.88573	4.13596	3.86663	5.12792	5.18938	3.56433	4.52814	5.11201	4.49606	5.16694	5.28708	2.16682	6.24661	3.67714	7.07236	4.63494	3.20054	0.116464	5.18538	3.61561	5.76962	5.65234	6.50718	2.40341	3.81903	3.2449	3.36619	4.39602	5.35949	5.0244	6.27829	4.46356	3.83811	0.107137	5.71682	4.56825	3.324	4.9782	4.55987	3.35314	4.43468	5.66801	5.11014	3.58919	4.62385	0.067299	5.01286
TBC1D1	3.67401	5.11932	4.18024	5.32654	5.19274	4.47935	4.35876	4.74787	3.39448	4.88284	2.50799	2.448	4.70917	5.03827	3.99574	1.39696	3.85489	2.1782	3.65058	4.65659	1.27673	4.59389	4.40433	4.05909	5.12389	4.08269	3.82123	4.01496	5.40982	4.43093	3.8598	4.01199	5.36211	3.54974	4.31088	4.46743	3.27501	4.97579	4.68157	5.12556	4.16348	1.5702	3.40419	4.07868	5.43673	4.43073	4.19526	5.85104	4.44129
CDK13	4.34095	4.43329	4.16328	4.61624	4.81639	3.61319	4.72889	4.28161	4.02161	3.99378	4.4013	4.48445	5.01797	4.43093	3.71123	4.78295	4.05651	4.61685	4.72835	3.15518	4.4087	4.05946	4.51866	4.81051	5.23575	4.32448	4.37285	4.41403	4.27965	5.2875	4.25124	4.45256	4.44924	3.99053	4.48929	4.36364	4.5148	4.12616	4.73166	4.21047	4.56596	4.35653	4.26647	3.92702	4.71927	4.12327	3.91384	4.10678	4.20413
MTHFD2	6.38053	7.59681	7.294	7.06386	5.66926	6.34457	5.93657	6.89282	6.54199	7.91541	6.03335	6.47906	9.2167	7.72656	7.6928	6.75287	6.87833	7.04148	6.97824	6.78445	5.98559	6.74623	7.6319	7.30801	8.50844	5.98251	7.09412	7.30801	7.03797	6.37284	6.3155	6.08479	7.02719	6.7096	7.56085	6.32349	9.07651	7.76664	6.48224	6.03246	7.0257	5.56911	7.77569	7.23039	7.18338	6.48348	7.22598	5.61301	7.22186
SLC9A7	0.719843	4.23661	2.44564	2.68296	3.49499	1.26365	1.99421	1.7518	2.48509	2.94754	3.84389	0.800836	1.39494	2.62348	3.15307	1.18018	2.10994	0.317215	1.88109	3.66699	0.214238	2.85825	2.61112	3.21592	2.02334	0.68298	1.61952	2.31526	1.19976	3.10667	2.41793	3.84367	2.51633	2.40165	1.77313	2.47944	3.15828	1.35296	1.037	0.987089	0.607151	0.321275	0.0816765	2.91783	2.30298	0.302558	2.2544	0.1075	1.62429
FOXJ2	3.15859	2.86392	3.32671	2.36009	4.43404	3.19129	2.19457	3.10489	3.07726	3.30186	3.68495	2.65666	2.9527	3.43498	3.14468	3.17717	2.87863	2.17489	4.3498	2.64865	2.86306	3.0976	3.34923	3.27017	3.54311	2.77132	2.69375	3.07337	2.47271	4.9449	1.53714	3.37619	3.27525	3.5323	2.91734	3.83697	3.03433	2.66063	2.75078	2.30755	2.49503	2.64788	3.90874	3.09745	3.02919	2.35683	1.85921	3.15963	2.31791
YBX1	9.43625	9.55832	9.93136	9.65148	9.24914	9.44912	9.23903	9.71367	8.68139	9.89808	8.15594	9.84824	9.49972	8.86532	9.34405	10.1193	10.4902	9.20846	10.3143	9.72877	9.72877	9.24914	10.0042	8.58785	9.14402	9.33391	9.2167	8.86532	9.33391	9.09608	9.86116	9.84824	9.77725	10.4708	9.42338	9.81491	9.35487	10.1193	8.68876	9.91355	8.9294	9.3682	9.19937	8.9563	9.86116	9.19937	9.55832	8.9563	8.88474
PDE4A	0.863743	1.43634	3.16835	0.81028	2.01344	1.6869	2.74176	0.873511	1.838	3.86708	1.03812	3.07106	0.500592	2.3183	0.813424	2.85706	2.41952	2.31353	1.6985	1.04387	1.35674	1.84153	0.315803	2.04964	0.699827	2.32405	0.483445	1.89831	1.28871	2.0979	2.01781	2.32288	1.26706	1.77334	1.60656	4.27895	0.547049	0.640434	3.33935	0.953353	2.24629	2.12399	2.39224	1.29786	2.75139	1.39261	1.23322	3.34306	1.62429
PPP2R5A	4.95264	4.29755	4.06291	4.26055	3.67748	4.01875	5.88151	4.30978	5.54652	4.19928	4.55149	4.69371	3.88954	5.14919	4.61685	3.87467	4.53039	3.98039	3.30768	3.70245	4.79382	3.88728	4.50136	5.53797	4.63164	4.28577	5.35257	4.49344	4.49606	4.52567	4.23599	4.45037	5.0521	3.99848	4.41043	4.14456	4.76697	4.59411	4.74981	4.30707	4.97483	4.59541	3.57596	4.74303	3.82729	4.31053	4.40386	2.93616	4.88592
CTNNA2	0.0403363	0.0146465	0.910517	0.0749498	0.157594	0.727694	0.805304	0.00715542	0.184155	0	0	0.589252	0.436273	0.000377771	0.0097796	2.47562	0.890385	0.243986	0.372988	0.0683075	0.381237	0.271078	0.0239448	0.0452037	0.0192817	0.692206	3.56328	0.379873	0.0153929	0.154628	0.710188	0	0.158857	0.376746	0.603624	0.150692	0.0478213	0.0434914	0.105293	0.0483769	0.0889187	0.46263	0.368968	0	0.101154	0.0237596	0.363177	0.42922	0.0198659
ELAVL1	5.55232	4.773	5.63128	5.21431	5.65297	5.53678	5.90049	5.86558	5.27048	6.2683	5.29561	5.22789	4.64673	5.76644	5.98073	5.58922	5.65894	4.54758	5.75017	4.55114	4.94353	5.30864	6.34457	5.74631	5.37229	5.52008	5.16084	4.41982	5.54207	5.56887	5.35482	5.42415	5.24342	5.50721	5.31837	5.952	5.12433	5.35456	5.09172	5.17874	5.70206	5.04893	5.31702	5.22503	5.4825	5.39329	5.34397	5.8152	5.27272
TIE1	0.164122	0.0344964	0.024988	0.0298584	0.00583509	0.0696217	0.0341038	0.0311796	0.000188885	0.0191285	0	0.0786677	0.256389	0.0890875	0.0839602	0.0802678	0.165488	0.0642622	0.0458493	0.499477	0	0.133498	0	0.000377771	0.0192817	0	0.147075	0.021542	0.456227	0	0.188885	0.0966418	0.183756	0.0335587	0.00696654	0.0108114	0.00706098	0.0803895	0.244875	0.0355717	0.0753046	0.0285688	0.474394	0.0355717	0.0097796	0.275266	0.020792	1.93725	0.0433719
DIP2B	3.73814	3.62082	3.06472	3.35202	3.15142	4.25768	3.20293	3.63067	2.55291	4.25062	3.67076	3.39798	3.93424	3.56433	4.44535	3.63125	3.4532	2.97166	3.46762	3.07223	3.5816	2.7961	3.72236	3.47991	3.0086	3.37138	2.52211	3.47451	4.32879	3.55441	4.21431	4.0968	3.75743	3.68378	2.74945	3.37827	5.21431	3.2546	3.387	3.82555	3.2105	2.90124	3.2624	3.61011	3.6283	3.52826	3.59651	3.30105	3.34281
SMARCD1	5.7597	5.29126	5.11597	5.33437	5.33817	5.6649	4.96523	5.728	4.59324	5.67824	5.41849	5.21082	6.105	5.36001	6.64634	5.87944	5.52332	5.36448	5.69654	5.76831	5.09982	5.3968	5.31488	5.30406	4.97417	5.62259	4.97703	4.96355	5.9313	5.34397	6.2477	5.49744	5.56138	5.52639	5.41289	6.25375	5.9313	4.99297	5.6121	5.96419	5.24574	5.57958	5.53086	6.31112	6.22478	5.57136	5.62753	6.219	5.16585
KDM4A	3.84102	4.03873	4.49606	4.46153	3.7444	4.66232	3.66587	4.65073	3.48062	4.25631	4.30652	4.32081	5.26651	4.43168	4.0226	4.4411	4.1334	4.16988	4.36394	3.04756	3.8098	3.37921	4.13009	3.97751	4.71112	4.12947	3.46037	3.25119	4.53337	3.06629	4.38628	3.92343	4.69108	4.29377	4.75026	4.77599	5.15216	4.69643	3.96559	4.27641	3.32567	3.92189	4.05001	3.42573	4.11477	3.52244	4.35212	4.08732	3.71768
NFYC	4.76615	5.05655	4.90675	4.95022	4.8271	5.09709	4.57491	5.30026	4.54846	5.32248	5.13101	4.86789	5.10546	4.85722	4.66059	5.29707	5.06667	4.43147	4.63683	4.00679	4.42701	4.76486	5.40092	4.87232	4.66669	4.38235	4.46247	4.17377	4.61206	4.72674	4.91422	4.60496	5.36284	5.16294	4.67294	5.42474	4.72507	4.97417	4.27354	4.54333	4.35719	4.70542	4.52534	4.30295	5.19075	4.60774	5.21456	4.76124	4.52709
ZMYND12	0.164122	0	0.818941	0.475152	0.177048	0.794383	1.68153	0.557682	0.184155	0.759511	1.40223	0.52731	0.205766	1.18813	0.185049	0.150133	0.416894	1.12017	1.30557	0.159041	0.831479	0.474192	0.115183	0.30912	0.340174	0.0465625	0.781505	0.342772	1.73276	0.154628	0.989968	0.0966418	0.0566494	0.222223	2.15432	0.12051	0.0298584	1.5954	0.0396175	0.000275149	0.470741	1.11096	0.46263	0.239795	0.205078	0	1.72985	0.412043	1.38845
SLC9A3	3.68274	1.91355	3.95427	2.47471	1.05721	1.26365	3.39953	2.37408	1.48086	1.12631	1.26117	3.73331	1.60977	3.29577	1.96219	1.94565	2.30655	5.28862	1.21637	2.02816	3.90163	1.34634	1.7042	1.20241	1.9386	1.22967	2.81318	2.1381	3.8176	1.91512	1.78951	1.25949	0.406016	2.22421	0.83544	1.83027	4.03688	1.8004	1.91744	2.12746	2.89662	2.55858	2.05227	1.77137	2.60805	4.23661	1.91832	1.60656	4.0441
NGEF	3.84	2.04749	4.33298	3.83404	2.39668	3.69187	2.81961	2.66205	1.91225	2.68296	1.95594	4.23802	4.71524	0.155801	0.161001	0.32701	3.78151	4.76435	2.29487	2.71826	4.26592	2.17464	2.06023	3.21592	1.05163	2.83698	2.22204	4.30201	4.19453	1.32144	1.21329	3.69007	2.78563	3.48466	1.82126	0.821391	2.05887	4.19592	4.76573	3.04715	4.10139	3.11957	3.88881	0.428161	2.68041	3.92399	4.58521	0.979416	2.82371
ASPM	3.56479	5.25207	2.72223	4.00227	4.51029	2.63519	3.20983	2.69811	4.25588	3.98039	3.294	3.52754	3.42135	3.34552	4.23361	4.68752	3.03288	2.18634	3.88091	3.85943	3.80666	4.59106	4.89268	4.43292	3.87873	3.4188	3.72671	3.68104	3.06766	4.84862	3.21155	4.41248	3.5083	3.23893	4.5255	3.66106	3.29721	3.16302	4.13438	3.59132	3.99119	3.77829	3.48466	3.61954	4.15862	3.94373	3.67692	3.51371	3.87627
CD84	0.020792	0.0146465	0.024988	0	0.0237596	0.0339221	0.0341038	0.00715542	0.0398058	0.0509632	0	0.0461992	0.0259861	0.000377771	0.0097796	0	0.0339221	0.0136204	0.137945	0.000566656	0	0	0.0239448	0.000377771	0	0.108789	0.000566656	0	0.0331917	0	1.04411	0	0.00240132	0.00396101	0	0	0.0120501	0.0170637	0	0.0483769	0.00602397	0.0545237	0.00602397	0	0.0467424	0.0344437	0.0397941	0.0259861	0
ELOVL1	6.38151	6.87029	6.40227	6.94237	7.03497	7.69537	6.5092	6.76899	6.3796	6.53523	7.37814	7.05803	6.99166	6.51562	6.67603	6.36478	7.13172	5.85528	7.04457	6.3202	7.19567	6.34017	6.47793	6.71594	6.33398	6.02211	6.53852	6.64139	6.92757	6.78051	7.59148	6.99925	6.51457	7.38938	6.03773	5.9653	6.17897	6.19223	6.35932	6.61889	6.45283	6.73008	6.39398	6.76492	6.45283	6.23373	6.82076	7.06386	6.77927
SPI1	0	0.0601272	0.137339	0.201581	0.0339221	0.0696217	0.000188885	0.367061	0.000188885	0.0344149	0	0	0.105322	0.000377771	0.021542	0.0648861	0.157246	0.134897	0.0661559	0.847778	0.0779687	0	0.0480118	0.000377771	0.0346595	0.021542	0.000566656	0.0552409	0.0691408	0.129159	0.188885	0.0966418	0.0163264	0.063532	0.0510876	0.0231127	0.0355717	0.14217	0.119987	0.21984	0.130211	0.0545237	0	0.0267869	0.0467424	0.139576	0.0397941	0	0
POLR1H	5.07924	5.20329	4.93242	5.05997	5.15291	5.05085	6.12709	5.58309	6.73287	5.25949	5.6809	5.2929	5.07048	5.62999	4.73513	4.79361	5.66217	5.92795	4.27399	6.33355	5.55915	5.79176	5.26262	6.36032	5.06572	6.01143	7.14038	5.55403	5.7597	4.5077	5.15114	5.2258	5.05325	5.73053	5.39355	4.76663	5.46178	5.90326	5.41067	5.69594	6.02443	5.02138	5.67773	4.78389	5.53275	5.42134	5.35175	4.35893	6.69049
[truncated: 18,228 more rows]
[truncated: 27 more columns]
